# Supplementary material for: Diversity and distribution of Type VI Secretion System gene clusters in bacterial plasmids
Source: Sci Rep. 2022 May 17;12:8249. doi: 10.1038/s41598-022-12382-3 (PMC9113992; doi:10.1038/s41598-022-12382-3)
Supplement: Supplementary file 1 — Supplementary Information. [file 41598_2022_12382_MOESM1_ESM.xlsx]

## Sheet: TableS1
Table S1. T6SS-carrying plasmids and their features
Accession	Phylum	Family	Species	Size (bp)	GC content	Source	Location	Year	T6SS type	Metabolite	Mobility predicted	# tRNAs	# rRNAs
NC_015057.1	Acidobacteria	Acidobacteriaceae	Granulicella tundricola	475658	0.6				i4b		Non-mobilizable	0	0
NZ_CP007129.1	Gemmatimonadetes	Gemmatimonadaceae	Gemmatirosa kalamazoonesis	1106233	0.73				i4b		Non-mobilizable	7	0
NZ_CP006368.1	Proteobacteria	Aurantimonadaceae	Aureimonas sp.	488888	0.68				i5		Non-mobilizable	0	0
NZ_CP007794.1	Proteobacteria	Azospirillaceae	Azospirillum brasilense	1901707	0.68	Triticum aestivum L.	Argentina	1982	i4a		Non-mobilizable	31	7
NZ_CP007796.1	Proteobacteria	Azospirillaceae	Azospirillum brasilense	686487	0.7	Triticum aestivum L.	Argentina	1982	i5		Non-mobilizable	2	0
NZ_CP012915.1	Proteobacteria	Azospirillaceae	Azospirillum brasilense	1754523	0.69	Digitaria eriantha	Brazil	1978	i4a		Non-mobilizable	26	5
NZ_CP032322.1	Proteobacteria	Azospirillaceae	Azospirillum brasilense	1930550	0.68	soil	India	2006	i4a		Non-mobilizable	29	7
NZ_CP032325.1	Proteobacteria	Azospirillaceae	Azospirillum brasilense	651598	0.7	soil	India	2006	i5		Non-mobilizable	1	0
NZ_CP032340.1	Proteobacteria	Azospirillaceae	Azospirillum brasilense	1757525	0.68	soil	India	2006	i4a		Non-mobilizable	27	5
NZ_CP032346.1	Proteobacteria	Azospirillaceae	Azospirillum brasilense	1845095	0.69	soil	India	2006	i4a		Non-mobilizable	29	7
NC_013855.1	Proteobacteria	Azospirillaceae	Azospirillum sp.	1455109	0.68				i4a,i1		Mobilizable	16	7
NZ_CP022367.1	Proteobacteria	Azospirillaceae	Azospirillum sp.	1910929	0.69	paddy soils	Japan	2009	i4a		Mobilizable	32	7
NZ_CP067421.1	Proteobacteria	Azospirillaceae	Skermanella sp.	821558	0.66	Homo sapiens	South Korea	2017	i3		Conjugative	1	0
NC_010553.1	Proteobacteria	Burkholderiaceae	Burkholderia ambifaria	301592	0.61				i3		Conjugative	0	0
NC_015383.1	Proteobacteria	Burkholderiaceae	Burkholderia gladioli	403586	0.62				i3		Mobilizable	0	0
NZ_CP013419.1	Proteobacteria	Burkholderiaceae	Burkholderia savannae	375023	0.61	soil	Australia	2006	i1		Non-mobilizable	0	0
NC_016626.1	Proteobacteria	Burkholderiaceae	Burkholderia sp.	1951047	0.63				i3		Mobilizable	1	0
NZ_AP022319.1	Proteobacteria	Burkholderiaceae	Burkholderia sp.	1527330	0.63	Togo hemipterus	Japan	2007	i1		Non-mobilizable	1	0
NZ_AP024325.1	Proteobacteria	Burkholderiaceae	Burkholderia sp.	1684880	0.63		Japan	1985	i3,i1		Non-mobilizable	4	0
NZ_CP010016.1	Proteobacteria	Burkholderiaceae	Burkholderia thailandensis	326388	0.64			2002	i3		Non-mobilizable	2	0
NZ_CP013412.1	Proteobacteria	Burkholderiaceae	Burkholderia thailandensis	157775	0.62	environment			ND	RiPP-like	Non-mobilizable	1	0
NZ_CP071131.1	Proteobacteria	Burkholderiaceae	Caballeronia sp.	913575	0.64	Homo sapiens	Australia	2021	i3		Non-mobilizable	1	0
NZ_CP051176.1	Proteobacteria	Burkholderiaceae	Chryseobacterium arthrosphaerae	1837383	0.67	tomato	USA	2004	i4b		Non-mobilizable	5	0
NZ_CP043441.1	Proteobacteria	Burkholderiaceae	Cupriavidus campinensis	2786414	0.66	soil	South Korea	2019	i2		Non-mobilizable	10	4
NZ_CP076061.1	Proteobacteria	Burkholderiaceae	Cupriavidus sp.	2510418	0.66	sewage water sludge	South Korea	2019	i2		Non-mobilizable	12	4
NZ_CP022991.1	Proteobacteria	Burkholderiaceae	Paraburkholderia aromaticivorans	664981	0.61		South Korea	2017	i3		Non-mobilizable	1	0
NZ_CP012748.1	Proteobacteria	Burkholderiaceae	Paraburkholderia caribensis	2555069	0.62	soil	Thailand	1984	i4b		Non-mobilizable	3	0
NZ_CP013104.1	Proteobacteria	Burkholderiaceae	Paraburkholderia caribensis	2011268	0.62		Martinique	1998	i4b		Non-mobilizable	1	0
NZ_CP015960.1	Proteobacteria	Burkholderiaceae	Paraburkholderia caribensis	1913088	0.62	Mimosa	China	2005	i4b		Non-mobilizable	4	0
NC_010625.1	Proteobacteria	Burkholderiaceae	Paraburkholderia phymatum	1904893	0.62				i4a,i3		Non-mobilizable	2	0
NZ_AP023176.1	Proteobacteria	Burkholderiaceae	Paraburkholderia sp.	2342401	0.62	Physopelta gutta	Japan	2016	i4b		Non-mobilizable	3	0
NZ_AP023181.1	Proteobacteria	Burkholderiaceae	Paraburkholderia sp.	2380791	0.61	Physopelta gutta	Japan	2019	i3		Non-mobilizable	1	0
NZ_AP023182.1	Proteobacteria	Burkholderiaceae	Paraburkholderia sp.	1440798	0.6	Physopelta gutta	Japan	2019	i4a		Non-mobilizable	2	2
NZ_CP017563.1	Proteobacteria	Burkholderiaceae	Paraburkholderia sprentiae	996314	0.62	Lebeckia ambigua	South Africa	2007	i2,i3		Non-mobilizable	1	0
NZ_CP021763.1	Proteobacteria	Burkholderiaceae	Ralstonia pseudosolanacearum	2094505	0.67	Solanum lycopersicum	Brazil	2011	i4b	ralsolamycin	Non-mobilizable	6	2
NZ_CP046675.1	Proteobacteria	Burkholderiaceae	Ralstonia pseudosolanacearum	1994515	0.67	tobacco	China	2018	i4b	ralsolamycin	Non-mobilizable	7	2
CP011998.1	Proteobacteria	Burkholderiaceae	Ralstonia solanacearum	2008422	0.67	ginger	China	2006	i4b	ralsolamycin	Non-mobilizable	4	32
CP022775.1	Proteobacteria	Burkholderiaceae	Ralstonia solanacearum	1988373	0.66	Solanum tuberosum	South Korea	2003	i4b	rhizoxin A	Non-mobilizable	2	0
CP023013.1	Proteobacteria	Burkholderiaceae	Ralstonia solanacearum	1998341	0.67	Solanum tuberosum	South Korea	2003	i4b	ralsolamycin	Non-mobilizable	7	2
CP023015.1	Proteobacteria	Burkholderiaceae	Ralstonia solanacearum	2001669	0.67	Solanum tuberosum	South Korea	2003	i4b	ralsolamycin	Non-mobilizable	6	2
CP023017.1	Proteobacteria	Burkholderiaceae	Ralstonia solanacearum	2034982	0.66	Solanum tuberosum	South Korea	1999	i4b	rhizoxin A	Non-mobilizable	2	0
CP051295.1	Proteobacteria	Burkholderiaceae	Ralstonia solanacearum	1907373	0.67	Plantain	Colombia	2004	i4b		Non-mobilizable	4	0
CP076416.1	Proteobacteria	Burkholderiaceae	Ralstonia solanacearum	2056327	0.67	tobacco	China	2018	i4b	ralsolamycin	Non-mobilizable	7	2
NC_003296.1	Proteobacteria	Burkholderiaceae	Ralstonia solanacearum	2094509	0.67			2014	i4b	ralsolamycin	Non-mobilizable	6	2
NC_014310.1	Proteobacteria	Burkholderiaceae	Ralstonia solanacearum	2085000	0.66			2013	i4b	rhizomide,rhizoxin	Non-mobilizable	3	0
NC_017575.1	Proteobacteria	Burkholderiaceae	Ralstonia solanacearum	1949172	0.67				i4b		Non-mobilizable	4	0
NZ_AP024098.1	Proteobacteria	Burkholderiaceae	Ralstonia solanacearum	2139380	0.67				i4b	ralsolamycin	Non-mobilizable	7	2
NZ_AP024100.1	Proteobacteria	Burkholderiaceae	Ralstonia solanacearum	2131108	0.67				i4b	ralsolamycin	Mobilizable	8	2
NZ_AP024102.1	Proteobacteria	Burkholderiaceae	Ralstonia solanacearum	2094349	0.67				i4b	ralsolamycin	Non-mobilizable	8	2
NZ_AP024104.1	Proteobacteria	Burkholderiaceae	Ralstonia solanacearum	1936579	0.67				i4b	ralsolamycin	Non-mobilizable	7	2
NZ_AP024106.1	Proteobacteria	Burkholderiaceae	Ralstonia solanacearum	2077684	0.67				i4b		Non-mobilizable	7	2
NZ_AP024108.1	Proteobacteria	Burkholderiaceae	Ralstonia solanacearum	2107950	0.67				i4b	ralsolamycin	Non-mobilizable	8	2
NZ_AP024158.1	Proteobacteria	Burkholderiaceae	Ralstonia solanacearum	2139380	0.67	Zingiber officinale			i4b	ralsolamycin	Non-mobilizable	7	2
NZ_AP024160.1	Proteobacteria	Burkholderiaceae	Ralstonia solanacearum	2131116	0.67	Zingiber officinale			i4b	ralsolamycin	Mobilizable	8	2
NZ_AP024162.1	Proteobacteria	Burkholderiaceae	Ralstonia solanacearum	2117975	0.67	Curcuma aromatica			i4b	ralsolamycin	Non-mobilizable	8	2
NZ_CP009763.1	Proteobacteria	Burkholderiaceae	Ralstonia solanacearum	1936579	0.67	Solanum melongena			i4b	ralsolamycin	Non-mobilizable	7	2
NZ_CP012688.1	Proteobacteria	Burkholderiaceae	Ralstonia solanacearum	1999545	0.67	Solanum commersonii	Uruguay	2014	i4b	ralsolamycin	Non-mobilizable	5	0
NZ_CP012940.1	Proteobacteria	Burkholderiaceae	Ralstonia solanacearum	1932001	0.67	plantain	Peru	1967	i4b		Non-mobilizable	4	0
NZ_CP012944.1	Proteobacteria	Burkholderiaceae	Ralstonia solanacearum	2069788	0.67	Cucumis sativus	Brazil	1999	i4b	rhizoxin A	Non-mobilizable	5	0
NZ_CP014703.1	Proteobacteria	Burkholderiaceae	Ralstonia solanacearum	1883432	0.66	Solanum tuberosum	South Korea	1998	i4b		Non-mobilizable	2	0
NZ_CP015116.1	Proteobacteria	Burkholderiaceae	Ralstonia solanacearum	2093441	0.67	eggplant	China	2014	i4b	ralsolamycin	Non-mobilizable	7	2
NZ_CP015851.1	Proteobacteria	Burkholderiaceae	Ralstonia solanacearum	1907366	0.67	Rhizoma kaempferiae	China		i4b	ralsolamycin	Non-mobilizable	6	2
NZ_CP016555.1	Proteobacteria	Burkholderiaceae	Ralstonia solanacearum	2075659	0.67	tomato	China	2008	i4b	ralsolamycin	Non-mobilizable	7	2
NZ_CP016613.1	Proteobacteria	Burkholderiaceae	Ralstonia solanacearum	2000873	0.67	healthy tomato plant	China	2009	i4b	ralsolamycin	Non-mobilizable	7	2
NZ_CP016905.1	Proteobacteria	Burkholderiaceae	Ralstonia solanacearum	2145732	0.67	Solanum tuberosum	Korea	1997	i4b	micacocidin	Mobilizable	7	2
NZ_CP016915.1	Proteobacteria	Burkholderiaceae	Ralstonia solanacearum	2061090	0.67	Tobacco	China	2013	i4b	ralsolamycin	Non-mobilizable	7	2
NZ_CP021449.1	Proteobacteria	Burkholderiaceae	Ralstonia solanacearum	2066085	0.67	sesame seedling	China	2014	i4b	ralsolamycin	Non-mobilizable	9	2
NZ_CP021653.1	Proteobacteria	Burkholderiaceae	Ralstonia solanacearum	1999547	0.67	Solanum lycopersicum	Brazil	2012	i4b	ralsolamycin	Non-mobilizable	5	0
NZ_CP021767.1	Proteobacteria	Burkholderiaceae	Ralstonia solanacearum	1999547	0.67	Solanum lycopersicum	Brazil	2012	i4b	ralsolamycin	Non-mobilizable	4	0
NZ_CP022482.1	Proteobacteria	Burkholderiaceae	Ralstonia solanacearum	1947245	0.67	peanut	China	2010	i4b	ralsolamycin,rhizomide	Non-mobilizable	6	2
NZ_CP022756.1	Proteobacteria	Burkholderiaceae	Ralstonia solanacearum	2061886	0.67	Solanum tuberosum	South Korea	2001	i4b	ralsolamycin	Mobilizable	7	2
NZ_CP022758.1	Proteobacteria	Burkholderiaceae	Ralstonia solanacearum	1988531	0.66	Solanum tuberosum	South Korea	2003	i4b	rhizoxin A	Non-mobilizable	2	0
NZ_CP022760.1	Proteobacteria	Burkholderiaceae	Ralstonia solanacearum	1986282	0.66	Solanum tuberosum	South Korea	2003	i4b		Non-mobilizable	3	0
NZ_CP022762.1	Proteobacteria	Burkholderiaceae	Ralstonia solanacearum	1884412	0.66	Solanum tuberosum	South Korea	2003	i4b		Non-mobilizable	2	0
NZ_CP022764.1	Proteobacteria	Burkholderiaceae	Ralstonia solanacearum	1988569	0.66	Solanum tuberosum	South Korea	2003	i4b	rhizoxin A	Non-mobilizable	2	0
NZ_CP022766.1	Proteobacteria	Burkholderiaceae	Ralstonia solanacearum	2063152	0.67	Solanum tuberosum	South Korea	2001	i4b	ralsolamycin	Mobilizable	7	2
NZ_CP022769.1	Proteobacteria	Burkholderiaceae	Ralstonia solanacearum	2071487	0.67	Solanum tuberosum	South Korea	2003	i4b	ralsolamycin	Mobilizable	7	2
NZ_CP022771.1	Proteobacteria	Burkholderiaceae	Ralstonia solanacearum	1883756	0.66	Solanum tuberosum	South Korea	2003	i4b		Non-mobilizable	2	0
NZ_CP022773.1	Proteobacteria	Burkholderiaceae	Ralstonia solanacearum	1781111	0.67	Solanum tuberosum	South Korea	2003	i4b		Mobilizable	5	2
NZ_CP022777.1	Proteobacteria	Burkholderiaceae	Ralstonia solanacearum	1883805	0.66	Solanum tuberosum	South Korea	1999	i4b		Non-mobilizable	2	0
NZ_CP022779.1	Proteobacteria	Burkholderiaceae	Ralstonia solanacearum	2082957	0.67	Solanum tuberosum	South Korea	2001	i4b	ralsolamycin	Mobilizable	7	2
NZ_CP022781.1	Proteobacteria	Burkholderiaceae	Ralstonia solanacearum	2134808	0.67	Solanum tuberosum	South Korea	2000	i4b	ralsolamycin	Mobilizable	7	2
NZ_CP022783.1	Proteobacteria	Burkholderiaceae	Ralstonia solanacearum	2006167	0.67	Solanum tuberosum	South Korea	2000	i4b	ralsolamycin	Non-mobilizable	7	2
NZ_CP022785.1	Proteobacteria	Burkholderiaceae	Ralstonia solanacearum	1969688	0.67	Solanum tuberosum	South Korea	2000	i4b	ralsolamycin	Mobilizable	7	2
NZ_CP022787.1	Proteobacteria	Burkholderiaceae	Ralstonia solanacearum	2033766	0.67	Solanum tuberosum	South Korea	2000	i4b	ralsolamycin	Mobilizable	7	2
NZ_CP022789.1	Proteobacteria	Burkholderiaceae	Ralstonia solanacearum	1986284	0.66	Solanum tuberosum	South Korea	1999	i4b		Non-mobilizable	3	0
NZ_CP022791.1	Proteobacteria	Burkholderiaceae	Ralstonia solanacearum	2134747	0.67	Solanum tuberosum	South Korea	1999	i4b	micacocidin,ralsolamycin	Mobilizable	7	2
NZ_CP022793.1	Proteobacteria	Burkholderiaceae	Ralstonia solanacearum	1989056	0.67	Solanum tuberosum	South Korea	1999	i4b	ralsolamycin	Mobilizable	7	2
NZ_CP022795.1	Proteobacteria	Burkholderiaceae	Ralstonia solanacearum	2001855	0.67	Solanum tuberosum	South Korea	1999	i4b	ralsolamycin	Non-mobilizable	7	2
NZ_CP022797.1	Proteobacteria	Burkholderiaceae	Ralstonia solanacearum	1988567	0.66	Solanum tuberosum	South Korea	1998	i4b	rhizoxin A	Non-mobilizable	2	0
NZ_CP022799.1	Proteobacteria	Burkholderiaceae	Ralstonia solanacearum	1884392	0.66	Solanum tuberosum	South Korea	1998	i4b		Non-mobilizable	2	0
NZ_CP026308.1	Proteobacteria	Burkholderiaceae	Ralstonia solanacearum	1949116	0.67	Musa sp.	Brazil	2010	i4b		Non-mobilizable	4	0
NZ_CP049788.1	Proteobacteria	Burkholderiaceae	Ralstonia solanacearum	2092665	0.67	tobacco	China	2012	i4b	ralsolamycin	Non-mobilizable	8	2
NZ_CP049790.1	Proteobacteria	Burkholderiaceae	Ralstonia solanacearum	2020199	0.67	tobacco	China	2012	i4b	ralsolamycin	Non-mobilizable	6	2
NZ_CP049792.1	Proteobacteria	Burkholderiaceae	Ralstonia solanacearum	2013884	0.67	tobacco	China	2012	i4b	ralsolamycin	Non-mobilizable	6	2
NZ_CP049794.1	Proteobacteria	Burkholderiaceae	Ralstonia solanacearum	2020823	0.67	tobacco	China	2012	i4b	ralsolamycin	Non-mobilizable	6	2
NZ_CP051174.1	Proteobacteria	Burkholderiaceae	Ralstonia solanacearum	2021285	0.67	tomato	Senegal	2017	i4b	ralsolamycin	Non-mobilizable	5	2
NZ_CP052069.1	Proteobacteria	Burkholderiaceae	Ralstonia solanacearum	2000885	0.67	tomato	China	2019	i4b	ralsolamycin	Non-mobilizable	7	2
NZ_CP052071.1	Proteobacteria	Burkholderiaceae	Ralstonia solanacearum	2074832	0.67	tomato	China	2019	i4b	ralsolamycin	Non-mobilizable	7	2
NZ_CP052073.1	Proteobacteria	Burkholderiaceae	Ralstonia solanacearum	2074622	0.67	tomato	China	2019	i4b	ralsolamycin	Non-mobilizable	7	2
NZ_CP052075.1	Proteobacteria	Burkholderiaceae	Ralstonia solanacearum	2074757	0.67	tomato	China	2019	i4b		Non-mobilizable	7	2
NZ_CP052077.1	Proteobacteria	Burkholderiaceae	Ralstonia solanacearum	1981426	0.67	tomato	China	2019	i4b	ralsolamycin	Non-mobilizable	7	2
NZ_CP052079.1	Proteobacteria	Burkholderiaceae	Ralstonia solanacearum	1982075	0.67	tomato	China	2019	i4b		Non-mobilizable	7	2
NZ_CP052081.1	Proteobacteria	Burkholderiaceae	Ralstonia solanacearum	1981451	0.67	tomato	China	2019	i4b		Non-mobilizable	7	2
NZ_CP052083.1	Proteobacteria	Burkholderiaceae	Ralstonia solanacearum	1981451	0.67	tomato	China	2019	i4b		Non-mobilizable	7	2
NZ_CP052085.1	Proteobacteria	Burkholderiaceae	Ralstonia solanacearum	1975650	0.67	tomato	China	2019	i4b	ralsolamycin	Non-mobilizable	8	2
NZ_CP052087.1	Proteobacteria	Burkholderiaceae	Ralstonia solanacearum	1975963	0.67	tomato	China	2019	i4b	ralsolamycin	Non-mobilizable	8	2
NZ_CP052089.1	Proteobacteria	Burkholderiaceae	Ralstonia solanacearum	1974854	0.67	tomato	China	2019	i4b	ralsolamycin	Non-mobilizable	8	2
NZ_CP052091.1	Proteobacteria	Burkholderiaceae	Ralstonia solanacearum	2053896	0.67	tomato	China	2019	i4b	ralsolamycin	Non-mobilizable	6	2
NZ_CP052093.1	Proteobacteria	Burkholderiaceae	Ralstonia solanacearum	2053891	0.67	tomato	China	2019	i4b	ralsolamycin	Non-mobilizable	6	2
NZ_CP052095.1	Proteobacteria	Burkholderiaceae	Ralstonia solanacearum	2053891	0.67	tomato	China	2019	i4b	ralsolamycin	Non-mobilizable	6	2
NZ_CP052097.1	Proteobacteria	Burkholderiaceae	Ralstonia solanacearum	2053891	0.67	tomato	China	2019	i4b	ralsolamycin	Non-mobilizable	6	2
NZ_CP052099.1	Proteobacteria	Burkholderiaceae	Ralstonia solanacearum	2053891	0.67	tomato	China	2019	i4b	ralsolamycin	Non-mobilizable	6	2
NZ_CP052101.1	Proteobacteria	Burkholderiaceae	Ralstonia solanacearum	2053891	0.67	tomato	China	2019	i4b	ralsolamycin	Non-mobilizable	6	2
NZ_CP052103.1	Proteobacteria	Burkholderiaceae	Ralstonia solanacearum	2075688	0.67	tomato	China	2019	i4b	ralsolamycin	Non-mobilizable	7	2
NZ_CP052105.1	Proteobacteria	Burkholderiaceae	Ralstonia solanacearum	2075540	0.67	tomato	China	2019	i4b	ralsolamycin	Non-mobilizable	7	2
NZ_CP052107.1	Proteobacteria	Burkholderiaceae	Ralstonia solanacearum	2075635	0.67	tomato	China	2019	i4b	ralsolamycin	Non-mobilizable	7	2
NZ_CP052109.1	Proteobacteria	Burkholderiaceae	Ralstonia solanacearum	2075656	0.67	tomato	China	2019	i4b	ralsolamycin	Non-mobilizable	7	2
NZ_CP052111.1	Proteobacteria	Burkholderiaceae	Ralstonia solanacearum	2134027	0.67	tomato	China	2019	i4b	ralsolamycin	Non-mobilizable	7	2
NZ_CP052113.1	Proteobacteria	Burkholderiaceae	Ralstonia solanacearum	2134027	0.67	tomato	China	2019	i4b	ralsolamycin	Non-mobilizable	7	2
NZ_CP052115.1	Proteobacteria	Burkholderiaceae	Ralstonia solanacearum	2075660	0.67	tomato	China	2019	i4b	ralsolamycin	Non-mobilizable	7	2
NZ_CP052117.1	Proteobacteria	Burkholderiaceae	Ralstonia solanacearum	2075666	0.67	tomato	China	2019	i4b		Non-mobilizable	7	2
NZ_CP052119.1	Proteobacteria	Burkholderiaceae	Ralstonia solanacearum	2075489	0.67	tomato	China	2019	i4b		Non-mobilizable	7	2
NZ_CP052121.1	Proteobacteria	Burkholderiaceae	Ralstonia solanacearum	2075666	0.67	tomato	China	2019	i4b		Non-mobilizable	7	2
NZ_CP052123.1	Proteobacteria	Burkholderiaceae	Ralstonia solanacearum	1981451	0.67	tomato	China	2019	i4b		Non-mobilizable	7	2
NZ_CP052125.1	Proteobacteria	Burkholderiaceae	Ralstonia solanacearum	1981451	0.67	tomato	China	2019	i4b		Non-mobilizable	7	2
NZ_CP052127.1	Proteobacteria	Burkholderiaceae	Ralstonia solanacearum	1975651	0.67	tomato	China	2019	i4b	ralsolamycin	Non-mobilizable	8	2
NZ_CP052129.1	Proteobacteria	Burkholderiaceae	Ralstonia solanacearum	2051206	0.67	tomato	China	2019	i4b	ralsolamycin	Non-mobilizable	6	2
NZ_CP052131.1	Proteobacteria	Burkholderiaceae	Ralstonia solanacearum	1975962	0.67	tomato	China	2019	i4b	ralsolamycin	Non-mobilizable	8	2
NZ_CP056084.1	Proteobacteria	Burkholderiaceae	Ralstonia solanacearum	2000885	0.67		China	2019	i4b	ralsolamycin	Non-mobilizable	7	2
NZ_CP056086.1	Proteobacteria	Burkholderiaceae	Ralstonia solanacearum	2000795	0.67		China	2019	i4b	ralsolamycin	Non-mobilizable	7	2
NZ_CP059377.1	Proteobacteria	Burkholderiaceae	Ralstonia solanacearum	2133893	0.67		China	2019	i4b	ralsolamycin	Non-mobilizable	7	2
NZ_CP059490.1	Proteobacteria	Burkholderiaceae	Ralstonia solanacearum	2039736	0.67	Casuarina equisetifolia	China	2014	i4b	ralsolamycin	Mobilizable	7	2
NZ_CP060702.1	Proteobacteria	Burkholderiaceae	Ralstonia solanacearum	2074598	0.67	tomato	China	2019	i4b	ralsolamycin	Non-mobilizable	7	2
NZ_CP065532.1	Proteobacteria	Burkholderiaceae	Ralstonia solanacearum	2034020	0.67	peanut	China	2016	i4b	ralsolamycin,rhizomide	Non-mobilizable	8	2
NZ_CP071915.1	Proteobacteria	Burkholderiaceae	Ralstonia solanacearum	2177065	0.67	Pogostemon cablin	China	2020	i4b	ralsolamycin	Conjugative	7	2
NZ_CP076116.1	Proteobacteria	Burkholderiaceae	Ralstonia solanacearum	2055017	0.67	wilting pepper (C. annuum)	China	2014	i4b	ralsolamycin	Non-mobilizable	6	2
NZ_CP076122.1	Proteobacteria	Burkholderiaceae	Ralstonia solanacearum	2077399	0.67	Solanum muricatum	China	2018	i4b		Non-mobilizable	7	2
NZ_CP046730.1	Proteobacteria	Burkholderiaceae	Ralstonia syzygii	2046405	0.66	tobacco	China	2018	i4b	rhizoxin A	Non-mobilizable	3	0
CP044166.1	Proteobacteria	Campylobacteraceae	Campylobacter coli	192651	0.27				i1		Mobilizable	0	0
NZ_CP017026.1	Proteobacteria	Campylobacteraceae	Campylobacter coli	180543	0.28	Housefly	USA	2014	i1		Mobilizable	0	0
NZ_CP018901.1	Proteobacteria	Campylobacteraceae	Campylobacter coli	125964	0.28	Retail Chicken	USA	2014	i1		Mobilizable	0	0
NZ_CP025282.1	Proteobacteria	Campylobacteraceae	Campylobacter coli	108453	0.26	Retail Chicken	USA	2011	i1		Non-mobilizable	0	0
NZ_CP027636.1	Proteobacteria	Campylobacteraceae	Campylobacter coli	138548	0.27	Meat	Germany	2009	i1		Mobilizable	0	0
NZ_CP066028.1	Proteobacteria	Campylobacteraceae	Campylobacter coli	182425	0.29		USA		i1		Mobilizable	0	0
NZ_CP068582.1	Proteobacteria	Campylobacteraceae	Campylobacter coli	80135	0.26	Animal	China	2019	i1		Non-mobilizable	0	0
NZ_CP068587.1	Proteobacteria	Campylobacteraceae	Campylobacter coli	80111	0.26	Animal	China	2019	i1		Non-mobilizable	0	0
CP044174.1	Proteobacteria	Campylobacteraceae	Campylobacter jejuni	82741	0.26				i1		Non-mobilizable	0	0
NZ_CP014345.1	Proteobacteria	Campylobacteraceae	Campylobacter jejuni	81079	0.26	Homo sapiens	South Africa	1994	i1		Non-mobilizable	0	0
NZ_CP014743.1	Proteobacteria	Campylobacteraceae	Campylobacter jejuni	119543	0.27	chicken	USA	2009	i1		Mobilizable	0	0
NZ_CP014745.1	Proteobacteria	Campylobacteraceae	Campylobacter jejuni	116883	0.27	chicken	USA	2009	i1		Mobilizable	0	0
NZ_CP048772.1	Proteobacteria	Campylobacteraceae	Campylobacter jejuni	145093	0.26	meat	China	2019	i1		Non-mobilizable	0	0
NZ_CP068568.1	Proteobacteria	Campylobacteraceae	Campylobacter jejuni	186647	0.26	Animal	China	2019	i1		Non-mobilizable	0	0
NZ_CP028373.1	Proteobacteria	Campylobacteraceae	Campylobacter jejuni subsp. jejuni	134322	0.27	Homo sapiens	Germany	2000	i1		Mobilizable	0	0
NZ_CP040614.1	Proteobacteria	Campylobacteraceae	Campylobacter sp.	71914	0.26	Homo sapiens	Chile	2018	i1		Non-mobilizable	0	0
NZ_CP020372.1	Proteobacteria	Chromatiaceae	Candidatus Thiodictyon syntrophicum	484824	0.66	water	Switzerland	2001	i3	Terpene	Non-mobilizable	0	0
NZ_CP053574.1	Proteobacteria	Enterobacteriaceae	Citrobacter sp.	171562	0.51		USA	2019	i2		Conjugative	0	0
NZ_CP012267.1	Proteobacteria	Enterobacteriaceae	Cronobacter dublinensis	197338	0.57	milk powder	Ireland	2007	i2		Non-mobilizable	0	0
CP027110.1	Proteobacteria	Enterobacteriaceae	Cronobacter sakazakii	131195	0.57	Homo sapiens	Mexico	2016	i2	Siderophore	Non-mobilizable	0	0
CP045779.1	Proteobacteria	Enterobacteriaceae	Cronobacter sakazakii	131196	0.57			1996	i2	Siderophore	Non-mobilizable	0	0
CP049261.1	Proteobacteria	Enterobacteriaceae	Cronobacter sakazakii	131112	0.57	Homo sapiens	Mexico	2016	i2	Siderophore	Non-mobilizable	0	0
NC_009780.1	Proteobacteria	Enterobacteriaceae	Cronobacter sakazakii	131196	0.57				i2	Siderophore	Non-mobilizable	0	0
NC_020263.1	Proteobacteria	Enterobacteriaceae	Cronobacter sakazakii	118136	0.57				i2	Siderophore	Non-mobilizable	0	0
NZ_CP012255.1	Proteobacteria	Enterobacteriaceae	Cronobacter sakazakii	117795	0.57	milk	United Kingdom	1980	i2	Siderophore	Non-mobilizable	0	0
NZ_CP028976.1	Proteobacteria	Enterobacteriaceae	Cronobacter sakazakii	135306	0.57	Homo sapiens	China	2015	i2	Siderophore	Non-mobilizable	0	0
NZ_CP049145.1	Proteobacteria	Enterobacteriaceae	Cronobacter sakazakii	137579	0.57	Soja milk	Mexico	2006	i2		Non-mobilizable	0	0
NZ_CP049148.1	Proteobacteria	Enterobacteriaceae	Cronobacter sakazakii	131195	0.57	Homo sapiens	Mexico	2006	i2	Siderophore	Non-mobilizable	0	0
NZ_CP049151.1	Proteobacteria	Enterobacteriaceae	Cronobacter sakazakii	131195	0.57	Homo sapiens	Mexico	2006	i2	Siderophore	Non-mobilizable	0	0
NZ_CP049260.1	Proteobacteria	Enterobacteriaceae	Cronobacter sakazakii	119197	0.57	Homo sapiens	Mexico	2016	i2	Siderophore	Non-mobilizable	0	0
NZ_CP017664.1	Proteobacteria	Enterobacteriaceae	Cronobacter sp.	145842	0.58	Tribulus terrestris	Saudi Arabia	2014	i2		Non-mobilizable	0	0
NZ_CP033469.1	Proteobacteria	Enterobacteriaceae	Enterobacter hormaechei	71078	0.54	Penaeus vannamei	Netherlands	2017	i2		Non-mobilizable	0	0
NC_015963.1	Proteobacteria	Enterobacteriaceae	Enterobacter soli	166725	0.52				i4b	Siderophore	Mobilizable	0	0
NZ_CP057783.1	Proteobacteria	Enterobacteriaceae	Enterobacter sp.	154491	0.52	sheep faecal	United Kingdom	2017	i2		Conjugative	0	0
CP045666.1	Proteobacteria	Enterobacteriaceae	Enterobacteriaceae bacterium	465225	0.53	Stream water	USA	2015	i2,i4b		Non-mobilizable	0	0
CP024249.1	Proteobacteria	Enterobacteriaceae	Escherichia coli	167230	0.47		USA	1993	i4b		Mobilizable	0	0
NZ_AP019857.1	Proteobacteria	Enterobacteriaceae	Escherichia coli	102846	0.41	Homo sapiens			i4b		Non-mobilizable	0	0
NZ_AP022179.1	Proteobacteria	Enterobacteriaceae	Escherichia coli	94173	0.46	wastewater	Japan	2017	i4b		Mobilizable	0	0
NZ_AP022262.1	Proteobacteria	Enterobacteriaceae	Escherichia coli	126588	0.44	wastewater	Japan	2017	i4b		Non-mobilizable	0	0
NZ_AP022288.1	Proteobacteria	Enterobacteriaceae	Escherichia coli	127169	0.47	wastewater	Japan	2017	i4b		Mobilizable	0	0
NZ_AP023206.1	Proteobacteria	Enterobacteriaceae	Escherichia coli	404189	0.52	Homo sapiens		2018	i1		Non-mobilizable	7	2
NZ_CP010181.1	Proteobacteria	Enterobacteriaceae	Escherichia coli	201930	0.47	mouse			i4b		Mobilizable	0	0
NZ_CP010184.1	Proteobacteria	Enterobacteriaceae	Escherichia coli	200925	0.47	mouse			i4b		Mobilizable	0	0
NZ_CP010192.1	Proteobacteria	Enterobacteriaceae	Escherichia coli	162720	0.47	mouse			i4b		Mobilizable	0	0
NZ_CP011019.1	Proteobacteria	Enterobacteriaceae	Escherichia coli	207265	0.47	Homo sapiens			i4b		Mobilizable	0	0
NZ_CP012498.1	Proteobacteria	Enterobacteriaceae	Escherichia coli	213847	0.46	alfalfa sprout	USA	2006	i4b		Mobilizable	0	0
NZ_CP012499.1	Proteobacteria	Enterobacteriaceae	Escherichia coli	223952	0.46	ground beef			i4b		Mobilizable	0	0
NZ_CP012500.1	Proteobacteria	Enterobacteriaceae	Escherichia coli	225292	0.46	lettuce	USA	2009	i4b		Mobilizable	0	0
NZ_CP012501.1	Proteobacteria	Enterobacteriaceae	Escherichia coli	242187	0.47	Homo sapiens			i4b		Mobilizable	0	0
NZ_CP022280.1	Proteobacteria	Enterobacteriaceae	Escherichia coli	191691	0.46	Marmota	China	2015	i4b	RiPP-like	Mobilizable	0	0
NZ_CP035861.1	Proteobacteria	Enterobacteriaceae	Escherichia coli	139703	0.45	Homo sapiens	Mexico		i4b		Non-mobilizable	0	0
NZ_CP042296.1	Proteobacteria	Enterobacteriaceae	Escherichia coli	167256	0.46	Animal	USA	2009	i4b		Mobilizable	0	0
NZ_CP042885.1	Proteobacteria	Enterobacteriaceae	Escherichia coli	167966	0.46	water	Norway	2019	i4b		Mobilizable	1	0
NZ_CP062820.1	Proteobacteria	Enterobacteriaceae	Escherichia coli	141259	0.47	Sus scrofa domesticus	Canada	2017	i4b		Mobilizable	2	0
NZ_CP062831.1	Proteobacteria	Enterobacteriaceae	Escherichia coli	141262	0.47	Sus scrofa domesticus	Canada	2017	i4b		Mobilizable	2	0
NZ_CP062837.1	Proteobacteria	Enterobacteriaceae	Escherichia coli	141255	0.47	Sus scrofa domesticus	Canada	2017	i4b		Mobilizable	2	0
NZ_CP062843.1	Proteobacteria	Enterobacteriaceae	Escherichia coli	141262	0.47	Sus scrofa domesticus	Canada	2017	i4b		Mobilizable	2	0
NZ_CP062879.1	Proteobacteria	Enterobacteriaceae	Escherichia coli	131388	0.48	Sus scrofa domesticus	Canada	2017	i4b		Mobilizable	0	0
NZ_CP062888.1	Proteobacteria	Enterobacteriaceae	Escherichia coli	141254	0.47	Sus scrofa domesticus	Canada	2017	i4b		Mobilizable	2	0
NZ_CP062900.1	Proteobacteria	Enterobacteriaceae	Escherichia coli	141262	0.47	Sus scrofa domesticus	Canada	2017	i4b		Mobilizable	2	0
NZ_CP066807.1	Proteobacteria	Enterobacteriaceae	Escherichia coli	131861	0.47	Homo sapiens	China	2019	i4b		Mobilizable	0	0
NZ_CP069544.1	Proteobacteria	Enterobacteriaceae	Escherichia coli	80965	0.45	Homo sapiens	USA		i4b		Mobilizable	0	0
NZ_CP077650.1	Proteobacteria	Enterobacteriaceae	Escherichia coli	138757	0.47	Homo sapiens	China	2019	i4b		Mobilizable	1	0
CP079141.1	Proteobacteria	Enterobacteriaceae	Klebsiella pneumoniae subsp. pneumoniae	55514	0.6	Homo sapiens	India	2018	ND		Non-mobilizable	0	0
CP079159.1	Proteobacteria	Enterobacteriaceae	Klebsiella pneumoniae subsp. pneumoniae	55485	0.6	Homo sapiens	India	2018	ND		Non-mobilizable	0	0
CP079166.1	Proteobacteria	Enterobacteriaceae	Klebsiella pneumoniae subsp. pneumoniae	55513	0.6	Homo sapiens	India	2018	ND		Non-mobilizable	0	0
NZ_CP054057.1	Proteobacteria	Enterobacteriaceae	Scandinavium goeteborgense	142760	0.48	Homo sapiens	Sweden	2014	i2		Mobilizable	2	0
NC_017533.1	Proteobacteria	Erwiniaceae	Pantoea ananatis	321744	0.52				i2	carotenoid	Non-mobilizable	0	0
NZ_CP014208.1	Proteobacteria	Erwiniaceae	Pantoea ananatis	331058	0.52	environmental	China	2013	i2	carotenoid	Non-mobilizable	0	0
NZ_CP035036.1	Proteobacteria	Erwiniaceae	Pantoea ananatis	307670	0.52	sugarcane root	China	2008	i2	carotenoid	Non-mobilizable	0	0
NZ_CP038854.1	Proteobacteria	Erwiniaceae	Pantoea vagans	559692	0.54	eucalyptus	Uganda		i2	carotenoid,desferrioxamine E	Non-mobilizable	0	0
CP040452.1	Proteobacteria	Halomonadaceae	Halomonas sp.	1833961	0.55		Pacific Ocean	2017	i1		Non-mobilizable	37	4
NZ_CP047227.1	Proteobacteria	Moraxellaceae	Moraxella osloensis	127800	0.41	sludge	Australia	2017	i3		Non-mobilizable	0	0
NC_014918.1	Proteobacteria	Phyllobacteriaceae	Mesorhizobium ciceri	425539	0.61	Biserrula pelecinus	Italy	1993	i3		Non-mobilizable	0	0
NZ_CP015063.1	Proteobacteria	Phyllobacteriaceae	Mesorhizobium ciceri	648231	0.6	Cicer arietinum	Israel	1977	i3		Non-mobilizable	0	0
NZ_CP015065.1	Proteobacteria	Phyllobacteriaceae	Mesorhizobium ciceri	553641	0.6	Astragalus pelecinus	Italy	1993	i3		Non-mobilizable	0	0
NZ_AP023259.1	Proteobacteria	Phyllobacteriaceae	Mesorhizobium sp.	247505	0.6	Lotus japonicus	Japan	2016	i3		Mobilizable	0	0
NZ_CP021071.1	Proteobacteria	Phyllobacteriaceae	Mesorhizobium sp.	531629	0.6	Biserrula pelecinus	Greece	1995	i3		Mobilizable	0	0
NZ_CP050303.1	Proteobacteria	Phyllobacteriaceae	Phyllobacterium sp.	611708	0.55	Oxytropis pumilio	Russia	2018	i5		Non-mobilizable	0	0
NZ_CP077771.1	Proteobacteria	Pseudoalteromonadaceae	Pseudoalteromonas shioyasakiensis	899440	0.41	Haliotis discus	China	2018	i5		Non-mobilizable	0	0
NZ_CP013139.1	Proteobacteria	Pseudoalteromonadaceae	Pseudoalteromonas sp.	906103	0.39	seawater	Arctic Ocean	1999	i5		Mobilizable	0	3
NZ_CP045419.1	Proteobacteria	Pseudoalteromonadaceae	Pseudoalteromonas sp.	801066	0.48	polyethylene microplastic particle	Germany	2016	i5		Non-mobilizable	3	0
NZ_CP017887.1	Proteobacteria	Pseudomonadaceae	Pseudomonas frederiksbergensis	371069	0.55	glacial stream	India	2015	i1		Conjugative	1	0
NZ_HG938354.1	Proteobacteria	Rhizobiaceae	Neorhizobium galegae	1807065	0.61	Galega orientalis	Finland	2014	i5		Non-mobilizable	3	0
NZ_CP034999.1	Proteobacteria	Rhizobiaceae	Rhizobium acidisoli	671287	0.58	Phaseolus vulgaris	Mexico		i3		Conjugative	0	0
NZ_CP071610.1	Proteobacteria	Rhizobiaceae	Rhizobium binae	231026	0.58	lentil			i3		Non-mobilizable	0	0
NZ_CP013502.1	Proteobacteria	Rhizobiaceae	Rhizobium esperanzae	433056	0.58	Phaseolus vulgaris	Mexico	2013	i3		Conjugative	0	0
NC_010996.1	Proteobacteria	Rhizobiaceae	Rhizobium etli	429111	0.58				i3		Conjugative	0	0
NC_010997.1	Proteobacteria	Rhizobiaceae	Rhizobium etli	1091523	0.61				i3	vicibactin	Conjugative	0	0
NC_021911.1	Proteobacteria	Rhizobiaceae	Rhizobium etli	1082659	0.61	Mimosa affinis	Mexico		i5	vicibactin	Conjugative	1	0
NZ_CP007643.1	Proteobacteria	Rhizobiaceae	Rhizobium etli	499136	0.58	Phaseolus vulgaris	Mexico	1994	i3		Conjugative	0	0
NZ_CP007644.1	Proteobacteria	Rhizobiaceae	Rhizobium etli	711724	0.61	Phaseolus vulgaris	Mexico	1994	i5,i3	vicibactin	Non-mobilizable	0	0
NZ_CP017243.1	Proteobacteria	Rhizobiaceae	Rhizobium etli	438379	0.58	Phaseolus vulgaris	Spain	1999	i3		Conjugative	0	0
NZ_CP017244.1	Proteobacteria	Rhizobiaceae	Rhizobium etli	2253963	0.59	Phaseolus vulgaris	Spain	1999	i3		Non-mobilizable	1	0
NZ_CP020911.1	Proteobacteria	Rhizobiaceae	Rhizobium etli	978479	0.61	Phaseolus vulgaris	Mexico	2012	i5	vicibactin	Conjugative	1	0
NZ_CP006880.1	Proteobacteria	Rhizobiaceae	Rhizobium gallicum	2466951	0.59	Phaseolus vulgaris	France	1993	i3,i5		Conjugative	2	0
NZ_CP054028.1	Proteobacteria	Rhizobiaceae	Rhizobium hidalgonense	1610741	0.61	Pisum sativum l. (pea)	India	2016	i5	vicibactin	Conjugative	0	0
NZ_CP032695.1	Proteobacteria	Rhizobiaceae	Rhizobium jaguaris	2584926	0.59	Calliandra grandiflora	Mexico	2012	i1		Conjugative	1	0
NC_008378.1	Proteobacteria	Rhizobiaceae	Rhizobium leguminosarum	870021	0.61			2018	i5	vicibactin	Mobilizable	1	0
NZ_CP007046.1	Proteobacteria	Rhizobiaceae	Rhizobium leguminosarum	667306	0.61	root	Greece	1995	i5	vicibactin	Non-mobilizable	0	0
NZ_CP007068.1	Proteobacteria	Rhizobiaceae	Rhizobium leguminosarum	1563772	0.6	root	Kenya		i5	vicibactin	Conjugative	0	0
NZ_CP022565.1	Proteobacteria	Rhizobiaceae	Rhizobium leguminosarum	976232	0.61	Pisum sativum	India	2005	i5	vicibactin	Non-mobilizable	0	0
NZ_CP025013.1	Proteobacteria	Rhizobiaceae	Rhizobium leguminosarum	1098158	0.61	Lotus corniculatus	Norway	2006	i5	vicibactin	Conjugative	0	0
NZ_CP071457.1	Proteobacteria	Rhizobiaceae	Rhizobium lentis	325898	0.61	lentil			i3		Non-mobilizable	1	0
NZ_CP013526.1	Proteobacteria	Rhizobiaceae	Rhizobium phaseoli	1195489	0.61	Phaseolus vulgaris	Mexico	2013	i3	vicibactin	Conjugative	0	0
NZ_CP013530.1	Proteobacteria	Rhizobiaceae	Rhizobium phaseoli	429574	0.58	Phaseolus vulgaris	Mexico	2013	i3		Conjugative	0	0
NZ_CP013531.1	Proteobacteria	Rhizobiaceae	Rhizobium phaseoli	1074795	0.61	Phaseolus vulgaris	Mexico	2013	i3	vicibactin	Conjugative	0	0
NZ_CP013535.1	Proteobacteria	Rhizobiaceae	Rhizobium phaseoli	435286	0.58	Phaseolus vulgaris	Mexico	2013	i3		Conjugative	0	0
NZ_CP013536.1	Proteobacteria	Rhizobiaceae	Rhizobium phaseoli	990934	0.61	Phaseolus vulgaris	Mexico	2013	i5,i3	vicibactin	Non-mobilizable	0	0
NZ_CP013540.1	Proteobacteria	Rhizobiaceae	Rhizobium phaseoli	442592	0.58	Phaseolus vulgaris	Mexico	2013	i3		Conjugative	0	0
NZ_CP013541.1	Proteobacteria	Rhizobiaceae	Rhizobium phaseoli	1144409	0.61	Phaseolus vulgaris	Mexico	2013	i3	vicibactin	Conjugative	0	0
NZ_CP013544.1	Proteobacteria	Rhizobiaceae	Rhizobium phaseoli	355825	0.58	Phaseolus vulgaris	Mexico	2013	i3		Conjugative	0	0
NZ_CP013546.1	Proteobacteria	Rhizobiaceae	Rhizobium phaseoli	1080727	0.61	Phaseolus vulgaris	Mexico	2013	i3	vicibactin	Conjugative	0	0
NZ_CP013550.1	Proteobacteria	Rhizobiaceae	Rhizobium phaseoli	414080	0.58	Phaseolus vulgaris	Mexico	2013	i3		Conjugative	0	0
NZ_CP013551.1	Proteobacteria	Rhizobiaceae	Rhizobium phaseoli	990934	0.61	Phaseolus vulgaris	Mexico	2013	i5,i3	vicibactin	Non-mobilizable	0	0
NZ_CP013555.1	Proteobacteria	Rhizobiaceae	Rhizobium phaseoli	453545	0.58	Phaseolus vulgaris	Mexico	2013	i3		Conjugative	0	0
NZ_CP013556.1	Proteobacteria	Rhizobiaceae	Rhizobium phaseoli	1165895	0.61	Phaseolus vulgaris	Mexico	2013	i5,i3	vicibactin	Non-mobilizable	0	0
NZ_CP013561.1	Proteobacteria	Rhizobiaceae	Rhizobium phaseoli	433209	0.58	Phaseolus vulgaris	Mexico	2013	i3		Conjugative	0	0
NZ_CP013562.1	Proteobacteria	Rhizobiaceae	Rhizobium phaseoli	1201422	0.61	Phaseolus vulgaris	Mexico	2013	i3	vicibactin	Conjugative	0	0
NZ_CP013566.1	Proteobacteria	Rhizobiaceae	Rhizobium phaseoli	453258	0.58	Phaseolus vulgaris	Mexico	2013	i3		Conjugative	0	0
NZ_CP013567.1	Proteobacteria	Rhizobiaceae	Rhizobium phaseoli	1165895	0.61	Phaseolus vulgaris	Mexico	2013	i5,i3	vicibactin	Non-mobilizable	0	0
NZ_CP013572.1	Proteobacteria	Rhizobiaceae	Rhizobium phaseoli	459642	0.58	Phaseolus vulgaris	Mexico	2013	i3		Conjugative	0	0
NZ_CP013573.1	Proteobacteria	Rhizobiaceae	Rhizobium phaseoli	1189373	0.61	Phaseolus vulgaris	Mexico	2013	i3	vicibactin	Conjugative	0	0
NZ_CP013578.1	Proteobacteria	Rhizobiaceae	Rhizobium phaseoli	459642	0.58	Phaseolus vulgaris	Mexico	2013	i3		Conjugative	0	0
NZ_CP013579.1	Proteobacteria	Rhizobiaceae	Rhizobium phaseoli	1189373	0.61	Phaseolus vulgaris	Mexico	2013	i3	vicibactin	Conjugative	0	0
NZ_CP013583.1	Proteobacteria	Rhizobiaceae	Rhizobium phaseoli	429574	0.58	Phaseolus vulgaris	Mexico	2013	i3		Conjugative	0	0
NZ_CP013584.1	Proteobacteria	Rhizobiaceae	Rhizobium phaseoli	1074794	0.61	Phaseolus vulgaris	Mexico	2013	i3	vicibactin	Conjugative	0	0
NZ_CP013587.1	Proteobacteria	Rhizobiaceae	Rhizobium phaseoli	395855	0.58	Phaseolus vulgaris	Mexico	2013	i3		Conjugative	0	0
NZ_CP013589.1	Proteobacteria	Rhizobiaceae	Rhizobium phaseoli	1048055	0.61	Phaseolus vulgaris	Mexico	2013	i5,i3	vicibactin	Conjugative	0	0
NZ_CP020898.1	Proteobacteria	Rhizobiaceae	Rhizobium phaseoli	392817	0.58	Phaseolus vulgaris	Brazil		i3		Conjugative	0	0
NZ_CP020900.1	Proteobacteria	Rhizobiaceae	Rhizobium phaseoli	1144005	0.61	Phaseolus vulgaris	Brazil		i3	vicibactin	Non-mobilizable	0	0
NZ_CP064932.1	Proteobacteria	Rhizobiaceae	Rhizobium phaseoli	446029	0.58	Phaseolus vulgaris	Kenya	2018	i3		Conjugative	0	0
NZ_CP064935.1	Proteobacteria	Rhizobiaceae	Rhizobium phaseoli	1111454	0.61	Phaseolus vulgaris	Kenya	2018	i3	vicibactin	Conjugative	0	0
NZ_CM008159.1	Proteobacteria	Rhizobiaceae	Rhizobium sp.	439280	0.58	Phaseolus vulgaris	Mexico	2013	i3		Conjugative	1	0
NZ_CP006990.1	Proteobacteria	Rhizobiaceae	Rhizobium sp.	729172	0.61	Phaseolus vulgaris	Mexico	1994	i5,i3	vicibactin	Non-mobilizable	0	0
NZ_CP013492.1	Proteobacteria	Rhizobiaceae	Rhizobium sp.	438384	0.58	Phaseolus vulgaris	Mexico	2013	i3		Conjugative	0	0
NZ_CP013497.1	Proteobacteria	Rhizobiaceae	Rhizobium sp.	439584	0.58	Phaseolus vulgaris	Mexico	2013	i3		Conjugative	0	0
NZ_CP013508.1	Proteobacteria	Rhizobiaceae	Rhizobium sp.	434334	0.58	Phaseolus vulgaris	Mexico	2013	i3		Conjugative	0	0
NZ_CP013514.1	Proteobacteria	Rhizobiaceae	Rhizobium sp.	433217	0.58	Phaseolus vulgaris	Mexico	2013	i3		Conjugative	0	0
NZ_CP013519.1	Proteobacteria	Rhizobiaceae	Rhizobium sp.	435821	0.58	Phaseolus vulgaris	Mexico	2013	i3		Conjugative	0	0
NZ_CP013592.1	Proteobacteria	Rhizobiaceae	Rhizobium sp.	433056	0.58	Phaseolus vulgaris	Mexico	2013	i3		Conjugative	0	0
NZ_CP013598.1	Proteobacteria	Rhizobiaceae	Rhizobium sp.	433134	0.58	Phaseolus vulgaris	Mexico	2013	i3		Conjugative	0	0
NZ_CP013604.1	Proteobacteria	Rhizobiaceae	Rhizobium sp.	433219	0.58	Phaseolus vulgaris	Mexico	2013	i3		Conjugative	0	0
NZ_CP013633.1	Proteobacteria	Rhizobiaceae	Rhizobium sp.	447145	0.58	Phaseolus vulgaris	Mexico	2013	i3		Conjugative	1	0
NZ_CP020950.1	Proteobacteria	Rhizobiaceae	Rhizobium sp.	464024	0.58				i3		Conjugative	1	0
NZ_CP021027.1	Proteobacteria	Rhizobiaceae	Rhizobium sp.	442228	0.58	Phaseolus vulgaris	USA	1988	i3		Conjugative	0	0
NZ_CP021125.1	Proteobacteria	Rhizobiaceae	Rhizobium sp.	431886	0.58	Phaseolus vulgaris	USA	1983	i3		Conjugative	0	0
NZ_CP021127.1	Proteobacteria	Rhizobiaceae	Rhizobium sp.	655866	0.61	Phaseolus vulgaris	USA	1983	i5,i3	vicibactin	Non-mobilizable	0	0
NZ_CP023000.1	Proteobacteria	Rhizobiaceae	Rhizobium sp.	1497349	0.59	soil	Philippines	2008	i5		Non-mobilizable	1	0
NZ_CP013052.1	Proteobacteria	Rhizobiaceae	Sinorhizobium americanum	405481	0.6	Phaseolus vulgaris	Mexico	2011	i3		Conjugative	0	0
NZ_CP013054.1	Proteobacteria	Rhizobiaceae	Sinorhizobium americanum	2249899	0.62	Phaseolus vulgaris	Mexico	2011	i5		Conjugative	1	0
NZ_CP013110.1	Proteobacteria	Rhizobiaceae	Sinorhizobium americanum	2177502	0.62	Vachellia farnesiana	Mexico	2002	i3,i5		Conjugative	2	0
NC_022044.1	Proteobacteria	Rhodobacteraceae	Paracoccus aminophilus	206583	0.64				i3		Non-mobilizable	0	0
NZ_LN832560.1	Proteobacteria	Rhodobacteraceae	Paracoccus aminovorans	185256	0.69		Japan	2016	i3		Non-mobilizable	1	0
NZ_CP070369.1	Proteobacteria	Rhodobacteraceae	Paracoccus sp.	460652	0.64	soil	Germany	2017	i3		Non-mobilizable	0	0
NZ_CP025431.1	Proteobacteria	Rhodobacteraceae	Paracoccus zhejiangensis	267361	0.67	sludge	South Korea	2015	i3		Non-mobilizable	0	0
NZ_CP033223.1	Proteobacteria	Rhodobacteraceae	Parasedimentitalea marina	110566	0.57	deep seawater	Pacific Ocean	2016	i3		Non-mobilizable	0	0
NZ_CP042263.1	Proteobacteria	Rhodobacteraceae	Qingshengfaniella alkalisoli	382321	0.6	saline soil	China	2018	i3		Non-mobilizable	1	0
NZ_CP023549.1	Proteobacteria	Rhodobacteraceae	Rhodobacter sp.	860520	0.68	paddy soil	China	2012	i3		Mobilizable	6	2
CP049030.1	Proteobacteria	Rhodobacteraceae	Rhodobacteraceae bacterium	352381	0.57	Apostichopus japonicus	South Korea	2018	i3	ectoine	Non-mobilizable	3	2
NZ_CP020385.1	Proteobacteria	Rhodobacteraceae	Rhodovulum sp.	238713	0.69	mud flat	Japan	1986	i3		Non-mobilizable	3	2
NZ_AP014801.1	Proteobacteria	Rhodobacteraceae	Rhodovulum sulfidophilum	111306	0.69		Holland	1973	i3		Non-mobilizable	0	0
NZ_CP015420.1	Proteobacteria	Rhodobacteraceae	Rhodovulum sulfidophilum	102180	0.7	marine mud	Netherlands	1973	i3		Non-mobilizable	0	0
NZ_DF260914.1	Proteobacteria	Rhodobacteraceae	Rhodovulum sulfidophilum	102213	0.7				i3		Non-mobilizable	0	0
NZ_CP071061.1	Proteobacteria	Rhodocyclaceae	Niveibacterium microcysteis	28397	0.6	Cyanobacterial bloom	South Korea	2018	i4b		Non-mobilizable	2	2
NC_017957.2	Proteobacteria	Rhodospirillaceae	Tistrella mobilis	692456	0.68				i5		Non-mobilizable	4	0
NZ_CP041164.1	Proteobacteria	Roseobacteraceae	Leisingera aquaemixtae	108983	0.65	marine biofilm	USA	2009	i3		Non-mobilizable	0	0
NC_023136.1	Proteobacteria	Roseobacteraceae	Leisingera methylohalidivorans	285395	0.62	Seawater	USA		i3		Non-mobilizable	0	0
NZ_CP035419.1	Proteobacteria	Roseobacteraceae	Leisingera sp.	148812	0.62	Marine Biofilm	USA	2014	i3	ectoine	Non-mobilizable	1	0
NZ_CP038239.1	Proteobacteria	Roseobacteraceae	Leisingera sp.	113581	0.62	Marine Biofilm	USA	2014	i3		Non-mobilizable	1	0
NZ_CP021914.1	Proteobacteria	Roseobacteraceae	Sagittula sp.	347721	0.65	water	Pacific Ocean	2013	i3		Non-mobilizable	1	0
NZ_CP024200.1	Proteobacteria	Thalassospiraceae	Thalassospira marina	908044	0.54		China	2016	i1		Mobilizable	7	5
NZ_CP073579.1	Proteobacteria	Vibrionaceae	Photobacterium sp.	1690710	0.49		South Korea	2019	i1		Non-mobilizable	4	0
NZ_CP045351.1	Proteobacteria	Vibrionaceae	Vibrio aquimaris	1317907	0.42	water	Germany	2016	i1		Non-mobilizable	3	0
NZ_CP053542.1	Proteobacteria	Vibrionaceae	Vibrio europaeus	335672	0.49	Argopecten purpuratus	Chile	2015	i5		Mobilizable	0	0
NZ_CP064859.1	Proteobacteria	Vibrionaceae	Vibrio europaeus	419272	0.48	shellfish hatchery	France	2007	i5		Conjugative	0	0
NZ_CP016416.1	Proteobacteria	Vibrionaceae	Vibrio scophthalmi	127066	0.44	Paralichthys olivaceus	South Korea	2005	i1		Mobilizable	1	0
NZ_CP045339.1	Proteobacteria	Vibrionaceae	Vibrio sp.	1722714	0.45	polyethylene microplastic particle	Germany	2016	i5		Non-mobilizable	13	2
NZ_CP045356.1	Proteobacteria	Vibrionaceae	Vibrio sp.	1848699	0.45	sandy sediment particle	Germany	2016	i1		Non-mobilizable	5	0
NZ_CP046066.1	Proteobacteria	Vibrionaceae	Vibrio sp.	1847800	0.45	polyethylene microplastic particle	Germany	2016	i1		Non-mobilizable	5	0
NZ_CP046163.1	Proteobacteria	Vibrionaceae	Vibrio sp.	1848698	0.45	polyethylene microplastic particle	Germany	2016	i1		Non-mobilizable	5	0
NZ_CP009356.1	Proteobacteria	Vibrionaceae	Vibrio tubiashii	251408	0.47	Mercenaria mercenaria	USA	1965	i5		Non-mobilizable	0	0
NZ_CP067059.1	Proteobacteria	Yersiniaceae	Rahnella aceris	553387	0.52		China	2019	i4b,i1		Non-mobilizable	0	0
CP036488.1	Proteobacteria	Yersiniaceae	Rahnella aquatilis	525842	0.52	soil	China	2017	i2,i4b		Non-mobilizable	0	0
NC_017060.1	Proteobacteria	Yersiniaceae	Rahnella aquatilis	570951	0.52				i2,i4b		Non-mobilizable	0	0
NZ_CP032297.1	Proteobacteria	Yersiniaceae	Rahnella aquatilis	542014	0.52	tree	China	2017	i4b,i2		Non-mobilizable	0	0
NZ_CP034837.1	Proteobacteria	Yersiniaceae	Rahnella aquatilis	513964	0.52	food/cold -smoke salmon	Poland	2017	i4b		Non-mobilizable	0	0
NZ_CP034838.1	Proteobacteria	Yersiniaceae	Rahnella aquatilis	556163	0.52	smoke salmon	Poland	2017	i2,i4b		Non-mobilizable	0	0
NZ_CP034839.1	Proteobacteria	Yersiniaceae	Rahnella aquatilis	556163	0.52	smoke salmon	Poland	2017	i2,i4b		Non-mobilizable	0	0
NC_015062.1	Proteobacteria	Yersiniaceae	Rahnella sp.	616549	0.52	Homo sapiens	USA		i2,i4b		Non-mobilizable	0	0
NZ_CP019063.1	Proteobacteria	Yersiniaceae	Rahnella sp.	549463	0.52	soil	India	2015	i2	hserlactone, ladderane	Non-mobilizable	0	0

## Sheet: TableS2
Table S2. The ratio between plasmids with T6SS and plasmids analyzed by species
Species	With T6SS	Total	Ratio
Ralstonia solanacearum	102	128	0.796875
Rhizobium phaseoli	29	64	0.453125
Escherichia coli	28	4709	0.00594606
Rhizobium sp.	16	154	0.103896
Cronobacter sakazakii	11	32	0.34375
Campylobacter coli	8	63	0.126984
Rhizobium etli	8	27	0.296296
Azospirillum brasilense	7	39	0.179487
Campylobacter jejuni	7	91	0.0769231
Rahnella aquatilis	6	12	0.5
Rhizobium leguminosarum	5	137	0.0364964
Vibrio sp.	4	22	0.181818
Burkholderia sp.	3	40	0.075
Klebsiella pneumoniae	3	3431	0.000874381
Mesorhizobium ciceri	3	3	1
Pantoea ananatis	3	24	0.125
Paraburkholderia caribensis	3	4	0.75
Paraburkholderia sp.	3	11	0.272727
Rhodovulum sulfidophilum	3	8	0.375
Sinorhizobium americanum	3	6	0.5
Azospirillum sp.	2	17	0.117647
Burkholderia thailandensis	2	4	0.5
Leisingera sp.	2	13	0.153846
Mesorhizobium sp.	2	23	0.0869565
Pseudoalteromonas sp.	2	8	0.25
Rahnella sp.	2	5	0.4
Ralstonia pseudosolanacearum	2	2	1
Vibrio europaeus	2	3	0.666667
Aureimonas sp.	1	8	0.125
Burkholderia ambifaria	1	9	0.111111
Burkholderia gladioli	1	19	0.0526316
Burkholderia savannae	1	1	1
Caballeronia sp.	1	14	0.0714286
Campylobacter sp.	1	9	0.111111
Candidatus Thiodictyon syntrophicum	1	2	0.5
Chryseobacterium arthrosphaerae	1	1	1
Citrobacter sp.	1	191	0.0052356
Cronobacter dublinensis	1	1	1
Cronobacter sp.	1	2	0.5
Cupriavidus campinensis	1	2	0.5
Cupriavidus sp.	1	6	0.166667
Enterobacter hormaechei	1	481	0.002079
Enterobacter soli	1	2	0.5
Enterobacter sp.	1	67	0.0149254
Gemmatirosa kalamazoonesis	1	2	0.5
Granulicella tundricola	1	5	0.2
Halomonas sp.	1	9	0.111111
Leisingera aquaemixtae	1	9	0.111111
Leisingera methylohalidivorans	1	2	0.5
Moraxella osloensis	1	43	0.0232558
Neorhizobium galegae	1	3	0.333333
Niveibacterium microcysteis	1	1	1
Pantoea vagans	1	23	0.0434783
Paraburkholderia aromaticivorans	1	7	0.142857
Paraburkholderia phymatum	1	2	0.5
Paraburkholderia sprentiae	1	3	0.333333
Paracoccus aminophilus	1	5	0.2
Paracoccus aminovorans	1	3	0.333333
Paracoccus sp.	1	24	0.0416667
Paracoccus zhejiangensis	1	4	0.25
Parasedimentitalea marina	1	4	0.25
Photobacterium sp.	1	2	0.5
Phyllobacterium sp.	1	3	0.333333
Pseudoalteromonas shioyasakiensis	1	2	0.5
Pseudomonas frederiksbergensis	1	2	0.5
Qingshengfaniella alkalisoli	1	4	0.25
Rahnella aceris	1	2	0.5
Ralstonia syzygii	1	2	0.5
Rhizobium acidisoli	1	4	0.25
Rhizobium binae	1	7	0.142857
Rhizobium esperanzae	1	4	0.25
Rhizobium gallicum	1	7	0.142857
Rhizobium hidalgonense	1	3	0.333333
Rhizobium jaguaris	1	3	0.333333
Rhizobium lentis	1	4	0.25
Rhodobacter sp.	1	6	0.166667
Rhodovulum sp.	1	6	0.166667
Sagittula sp.	1	6	0.166667
Scandinavium goeteborgense	1	1	1
Skermanella sp.	1	5	0.2
Thalassospira marina	1	1	1
Tistrella mobilis	1	4	0.25
Vibrio aquimaris	1	3	0.333333
Vibrio scophthalmi	1	5	0.2
Vibrio tubiashii	1	4	0.25

## Sheet: TableS3
Table S3. List of T6SEs identified in T6SS-harboring plasmids
Accession number	Species	SecReT6 ID	Function type
NC_021911.1	Rhizobium etli	EFF01862	Type VI Amidase Effector
NC_021911.1	Rhizobium etli	EFF01868	Type VI Amidase Effector
NZ_AP024325.1	Burkholderia sp.	EFF00140	Type VI Amidase Effector
NZ_CP006990.1	Rhizobium sp.	EFF00996	Type VI Amidase Effector
NZ_CP006990.1	Rhizobium sp.	EFF01852	Type VI Amidase Effector
NZ_CP006990.1	Rhizobium sp.	EFF01857	Type VI Amidase Effector
NZ_CP006990.1	Rhizobium sp.	EFF01862	Type VI Amidase Effector
NZ_CP006990.1	Rhizobium sp.	EFF01868	Type VI Amidase Effector
NZ_CP007644.1	Rhizobium etli	EFF00996	Type VI Amidase Effector
NZ_CP007644.1	Rhizobium etli	EFF01852	Type VI Amidase Effector
NZ_CP007644.1	Rhizobium etli	EFF01857	Type VI Amidase Effector
NZ_CP020911.1	Rhizobium etli	EFF01862	Type VI Amidase Effector
NZ_CP020911.1	Rhizobium etli	EFF01868	Type VI Amidase Effector
NZ_CP021127.1	Rhizobium sp.	EFF00996	Type VI Amidase Effector
NZ_CP021127.1	Rhizobium sp.	EFF01852	Type VI Amidase Effector
NZ_CP021127.1	Rhizobium sp.	EFF01857	Type VI Amidase Effector
NC_015062.1	Rahnella sp.	EFF01467	Type VI DNase and RNase Effector
NC_017060.1	Rahnella aquatilis	EFF01467	Type VI DNase and RNase Effector
NC_021911.1	Rhizobium etli	EFF01828	Type VI DNase and RNase Effector
NZ_AP023206.1	Escherichia coli	EFF01452	Type VI DNase and RNase Effector
NZ_CP006880.1	Rhizobium gallicum	EFF01308	Type VI DNase and RNase Effector
NZ_CP006880.1	Rhizobium gallicum	EFF01853	Type VI DNase and RNase Effector
NZ_CP006990.1	Rhizobium sp.	EFF01828	Type VI DNase and RNase Effector
NZ_CP017887.1	Pseudomonas frederiksbergensis	EFF01838	Type VI DNase and RNase Effector
NZ_CP020911.1	Rhizobium etli	EFF01828	Type VI DNase and RNase Effector
NZ_CP016416.1	Vibrio scophthalmi	EFF00005	Type VI Glycoside hydrolase Effector
CP011998.1	Ralstonia solanacearum	EFF01463	Type VI Lipase Effector
CP023013.1	Ralstonia solanacearum	EFF01463	Type VI Lipase Effector
CP076416.1	Ralstonia solanacearum	EFF01463	Type VI Lipase Effector
NC_003296.1	Ralstonia solanacearum	EFF01463	Type VI Lipase Effector
NZ_AP024098.1	Ralstonia solanacearum	EFF01463	Type VI Lipase Effector
NZ_AP024100.1	Ralstonia solanacearum	EFF01463	Type VI Lipase Effector
NZ_AP024102.1	Ralstonia solanacearum	EFF01463	Type VI Lipase Effector
NZ_AP024104.1	Ralstonia solanacearum	EFF01463	Type VI Lipase Effector
NZ_AP024106.1	Ralstonia solanacearum	EFF01463	Type VI Lipase Effector
NZ_AP024108.1	Ralstonia solanacearum	EFF01463	Type VI Lipase Effector
NZ_AP024158.1	Ralstonia solanacearum	EFF01463	Type VI Lipase Effector
NZ_AP024160.1	Ralstonia solanacearum	EFF01463	Type VI Lipase Effector
NZ_AP024162.1	Ralstonia solanacearum	EFF01463	Type VI Lipase Effector
NZ_CP009763.1	Ralstonia solanacearum	EFF01463	Type VI Lipase Effector
NZ_CP010016.1	Burkholderia thailandensis	EFF00145	Type VI Lipase Effector
NZ_CP015116.1	Ralstonia solanacearum	EFF01463	Type VI Lipase Effector
NZ_CP016555.1	Ralstonia solanacearum	EFF01463	Type VI Lipase Effector
NZ_CP016613.1	Ralstonia solanacearum	EFF01463	Type VI Lipase Effector
NZ_CP016905.1	Ralstonia solanacearum	EFF01463	Type VI Lipase Effector
NZ_CP016915.1	Ralstonia solanacearum	EFF01463	Type VI Lipase Effector
NZ_CP017887.1	Pseudomonas frederiksbergensis	EFF01450	Type VI Lipase Effector
NZ_CP021449.1	Ralstonia solanacearum	EFF01463	Type VI Lipase Effector
NZ_CP021763.1	Ralstonia pseudosolanacearum	EFF01463	Type VI Lipase Effector
NZ_CP022482.1	Ralstonia solanacearum	EFF01463	Type VI Lipase Effector
NZ_CP022756.1	Ralstonia solanacearum	EFF01463	Type VI Lipase Effector
NZ_CP022766.1	Ralstonia solanacearum	EFF01463	Type VI Lipase Effector
NZ_CP022769.1	Ralstonia solanacearum	EFF01463	Type VI Lipase Effector
NZ_CP022773.1	Ralstonia solanacearum	EFF01463	Type VI Lipase Effector
NZ_CP022779.1	Ralstonia solanacearum	EFF01463	Type VI Lipase Effector
NZ_CP022781.1	Ralstonia solanacearum	EFF01463	Type VI Lipase Effector
NZ_CP022783.1	Ralstonia solanacearum	EFF01463	Type VI Lipase Effector
NZ_CP022785.1	Ralstonia solanacearum	EFF01463	Type VI Lipase Effector
NZ_CP022787.1	Ralstonia solanacearum	EFF01463	Type VI Lipase Effector
NZ_CP022791.1	Ralstonia solanacearum	EFF01463	Type VI Lipase Effector
NZ_CP022793.1	Ralstonia solanacearum	EFF01463	Type VI Lipase Effector
NZ_CP022795.1	Ralstonia solanacearum	EFF01463	Type VI Lipase Effector
NZ_CP032297.1	Rahnella aquatilis	EFF01465	Type VI Lipase Effector
NZ_CP033469.1	Enterobacter hormaechei	EFF18621	Type VI Lipase Effector
NZ_CP046675.1	Ralstonia pseudosolanacearum	EFF01463	Type VI Lipase Effector
NZ_CP049788.1	Ralstonia solanacearum	EFF01463	Type VI Lipase Effector
NZ_CP049790.1	Ralstonia solanacearum	EFF01463	Type VI Lipase Effector
NZ_CP049792.1	Ralstonia solanacearum	EFF01463	Type VI Lipase Effector
NZ_CP049794.1	Ralstonia solanacearum	EFF01463	Type VI Lipase Effector
NZ_CP051174.1	Ralstonia solanacearum	EFF01463	Type VI Lipase Effector
NZ_CP052069.1	Ralstonia solanacearum	EFF01463	Type VI Lipase Effector
NZ_CP052071.1	Ralstonia solanacearum	EFF01463	Type VI Lipase Effector
NZ_CP052073.1	Ralstonia solanacearum	EFF01463	Type VI Lipase Effector
NZ_CP052075.1	Ralstonia solanacearum	EFF01463	Type VI Lipase Effector
NZ_CP052077.1	Ralstonia solanacearum	EFF01463	Type VI Lipase Effector
NZ_CP052079.1	Ralstonia solanacearum	EFF01463	Type VI Lipase Effector
NZ_CP052081.1	Ralstonia solanacearum	EFF01463	Type VI Lipase Effector
NZ_CP052083.1	Ralstonia solanacearum	EFF01463	Type VI Lipase Effector
NZ_CP052085.1	Ralstonia solanacearum	EFF01463	Type VI Lipase Effector
NZ_CP052087.1	Ralstonia solanacearum	EFF01463	Type VI Lipase Effector
NZ_CP052089.1	Ralstonia solanacearum	EFF01463	Type VI Lipase Effector
NZ_CP052091.1	Ralstonia solanacearum	EFF01463	Type VI Lipase Effector
NZ_CP052093.1	Ralstonia solanacearum	EFF01463	Type VI Lipase Effector
NZ_CP052095.1	Ralstonia solanacearum	EFF01463	Type VI Lipase Effector
NZ_CP052097.1	Ralstonia solanacearum	EFF01463	Type VI Lipase Effector
NZ_CP052099.1	Ralstonia solanacearum	EFF01463	Type VI Lipase Effector
NZ_CP052101.1	Ralstonia solanacearum	EFF01463	Type VI Lipase Effector
NZ_CP052103.1	Ralstonia solanacearum	EFF01463	Type VI Lipase Effector
NZ_CP052105.1	Ralstonia solanacearum	EFF01463	Type VI Lipase Effector
NZ_CP052107.1	Ralstonia solanacearum	EFF01463	Type VI Lipase Effector
NZ_CP052109.1	Ralstonia solanacearum	EFF01463	Type VI Lipase Effector
NZ_CP052111.1	Ralstonia solanacearum	EFF01463	Type VI Lipase Effector
NZ_CP052113.1	Ralstonia solanacearum	EFF01463	Type VI Lipase Effector
NZ_CP052115.1	Ralstonia solanacearum	EFF01463	Type VI Lipase Effector
NZ_CP052117.1	Ralstonia solanacearum	EFF01463	Type VI Lipase Effector
NZ_CP052119.1	Ralstonia solanacearum	EFF01463	Type VI Lipase Effector
NZ_CP052121.1	Ralstonia solanacearum	EFF01463	Type VI Lipase Effector
NZ_CP052123.1	Ralstonia solanacearum	EFF01463	Type VI Lipase Effector
NZ_CP052125.1	Ralstonia solanacearum	EFF01463	Type VI Lipase Effector
NZ_CP052127.1	Ralstonia solanacearum	EFF01463	Type VI Lipase Effector
NZ_CP052129.1	Ralstonia solanacearum	EFF01463	Type VI Lipase Effector
NZ_CP052131.1	Ralstonia solanacearum	EFF01463	Type VI Lipase Effector
NZ_CP056084.1	Ralstonia solanacearum	EFF01463	Type VI Lipase Effector
NZ_CP056086.1	Ralstonia solanacearum	EFF01463	Type VI Lipase Effector
NZ_CP059377.1	Ralstonia solanacearum	EFF01463	Type VI Lipase Effector
NZ_CP059490.1	Ralstonia solanacearum	EFF01463	Type VI Lipase Effector
NZ_CP060702.1	Ralstonia solanacearum	EFF01463	Type VI Lipase Effector
NZ_CP065532.1	Ralstonia solanacearum	EFF01463	Type VI Lipase Effector
NZ_CP071915.1	Ralstonia solanacearum	EFF01463	Type VI Lipase Effector
NZ_CP076116.1	Ralstonia solanacearum	EFF01463	Type VI Lipase Effector
NZ_CP076122.1	Ralstonia solanacearum	EFF01463	Type VI Lipase Effector
NC_016626.1	Burkholderia sp.	EFF01889	Type VI Metal Ion acquisition Effector
NZ_AP022319.1	Burkholderia sp.	EFF01889	Type VI Metal Ion acquisition Effector
NZ_AP024325.1	Burkholderia sp.	EFF01889	Type VI Metal Ion acquisition Effector
NZ_CP007794.1	Azospirillum brasilense	EFF01889	Type VI Metal Ion acquisition Effector
NZ_CP010016.1	Burkholderia thailandensis	EFF01464	Type VI Metal Ion acquisition Effector
NZ_CP010016.1	Burkholderia thailandensis	EFF01825	Type VI Metal Ion acquisition Effector
NZ_CP012915.1	Azospirillum brasilense	EFF01889	Type VI Metal Ion acquisition Effector
NZ_CP013412.1	Burkholderia thailandensis	EFF01464	Type VI Metal Ion acquisition Effector
NZ_CP013412.1	Burkholderia thailandensis	EFF01825	Type VI Metal Ion acquisition Effector
NZ_CP022367.1	Azospirillum sp.	EFF01889	Type VI Metal Ion acquisition Effector
NZ_CP032322.1	Azospirillum brasilense	EFF01889	Type VI Metal Ion acquisition Effector
NZ_CP032340.1	Azospirillum brasilense	EFF01889	Type VI Metal Ion acquisition Effector
NZ_CP032346.1	Azospirillum brasilense	EFF01889	Type VI Metal Ion acquisition Effector
NZ_CP045356.1	Vibrio sp.	EFF01823	Type VI Metal Ion acquisition Effector
NZ_CP046066.1	Vibrio sp.	EFF01823	Type VI Metal Ion acquisition Effector
NZ_CP046163.1	Vibrio sp.	EFF01823	Type VI Metal Ion acquisition Effector
NZ_CP017887.1	Pseudomonas frederiksbergensis	EFF01496	Type VI Peptidase Effector
NZ_CP017887.1	Pseudomonas frederiksbergensis	EFF01817	Type VI Peptidase Effector
NZ_CP045356.1	Vibrio sp.	EFF01461	Type VI Peptidase Effector
NZ_CP046066.1	Vibrio sp.	EFF01461	Type VI Peptidase Effector
NZ_CP046163.1	Vibrio sp.	EFF01461	Type VI Peptidase Effector
CP011998.1	Ralstonia solanacearum	EFF00077	Unclassified
CP011998.1	Ralstonia solanacearum	EFF00255	Unclassified
CP011998.1	Ralstonia solanacearum	EFF00316	Unclassified
CP011998.1	Ralstonia solanacearum	EFF00353	Unclassified
CP011998.1	Ralstonia solanacearum	EFF01477	Unclassified
CP011998.1	Ralstonia solanacearum	EFF01478	Unclassified
CP011998.1	Ralstonia solanacearum	EFF01805	Unclassified
CP011998.1	Ralstonia solanacearum	EFF01847	Unclassified
CP011998.1	Ralstonia solanacearum	EFF01848	Unclassified
CP011998.1	Ralstonia solanacearum	EFF01849	Unclassified
CP011998.1	Ralstonia solanacearum	EFF01901	Unclassified
CP022775.1	Ralstonia solanacearum	EFF00077	Unclassified
CP022775.1	Ralstonia solanacearum	EFF00255	Unclassified
CP022775.1	Ralstonia solanacearum	EFF00316	Unclassified
CP022775.1	Ralstonia solanacearum	EFF00353	Unclassified
CP022775.1	Ralstonia solanacearum	EFF01477	Unclassified
CP022775.1	Ralstonia solanacearum	EFF01478	Unclassified
CP022775.1	Ralstonia solanacearum	EFF01805	Unclassified
CP022775.1	Ralstonia solanacearum	EFF01847	Unclassified
CP022775.1	Ralstonia solanacearum	EFF01848	Unclassified
CP022775.1	Ralstonia solanacearum	EFF01849	Unclassified
CP022775.1	Ralstonia solanacearum	EFF01901	Unclassified
CP023013.1	Ralstonia solanacearum	EFF00077	Unclassified
CP023013.1	Ralstonia solanacearum	EFF00092	Unclassified
CP023013.1	Ralstonia solanacearum	EFF00136	Unclassified
CP023013.1	Ralstonia solanacearum	EFF00150	Unclassified
CP023013.1	Ralstonia solanacearum	EFF00255	Unclassified
CP023013.1	Ralstonia solanacearum	EFF00316	Unclassified
CP023013.1	Ralstonia solanacearum	EFF00353	Unclassified
CP023013.1	Ralstonia solanacearum	EFF01477	Unclassified
CP023013.1	Ralstonia solanacearum	EFF01478	Unclassified
CP023013.1	Ralstonia solanacearum	EFF01805	Unclassified
CP023013.1	Ralstonia solanacearum	EFF01847	Unclassified
CP023013.1	Ralstonia solanacearum	EFF01848	Unclassified
CP023013.1	Ralstonia solanacearum	EFF01849	Unclassified
CP023013.1	Ralstonia solanacearum	EFF01901	Unclassified
CP023015.1	Ralstonia solanacearum	EFF00077	Unclassified
CP023015.1	Ralstonia solanacearum	EFF00092	Unclassified
CP023015.1	Ralstonia solanacearum	EFF00135	Unclassified
CP023015.1	Ralstonia solanacearum	EFF00136	Unclassified
CP023015.1	Ralstonia solanacearum	EFF00149	Unclassified
CP023015.1	Ralstonia solanacearum	EFF00150	Unclassified
CP023015.1	Ralstonia solanacearum	EFF00255	Unclassified
CP023015.1	Ralstonia solanacearum	EFF00316	Unclassified
CP023015.1	Ralstonia solanacearum	EFF00353	Unclassified
CP023015.1	Ralstonia solanacearum	EFF01477	Unclassified
CP023015.1	Ralstonia solanacearum	EFF01478	Unclassified
CP023015.1	Ralstonia solanacearum	EFF01805	Unclassified
CP023015.1	Ralstonia solanacearum	EFF01847	Unclassified
CP023015.1	Ralstonia solanacearum	EFF01848	Unclassified
CP023015.1	Ralstonia solanacearum	EFF01849	Unclassified
CP023015.1	Ralstonia solanacearum	EFF01901	Unclassified
CP023017.1	Ralstonia solanacearum	EFF00077	Unclassified
CP023017.1	Ralstonia solanacearum	EFF00255	Unclassified
CP023017.1	Ralstonia solanacearum	EFF00316	Unclassified
CP023017.1	Ralstonia solanacearum	EFF00353	Unclassified
CP023017.1	Ralstonia solanacearum	EFF01477	Unclassified
CP023017.1	Ralstonia solanacearum	EFF01478	Unclassified
CP023017.1	Ralstonia solanacearum	EFF01805	Unclassified
CP023017.1	Ralstonia solanacearum	EFF01847	Unclassified
CP023017.1	Ralstonia solanacearum	EFF01848	Unclassified
CP023017.1	Ralstonia solanacearum	EFF01849	Unclassified
CP024249.1	Escherichia coli	EFF00561	Unclassified
CP024249.1	Escherichia coli	EFF01887	Unclassified
CP024249.1	Escherichia coli	EFF01901	Unclassified
CP027110.1	Cronobacter sakazakii	EFF00505	Unclassified
CP027110.1	Cronobacter sakazakii	EFF00560	Unclassified
CP027110.1	Cronobacter sakazakii	EFF01309	Unclassified
CP027110.1	Cronobacter sakazakii	EFF01507	Unclassified
CP027110.1	Cronobacter sakazakii	EFF01508	Unclassified
CP027110.1	Cronobacter sakazakii	EFF01509	Unclassified
CP027110.1	Cronobacter sakazakii	EFF01826	Unclassified
CP036488.1	Rahnella aquatilis	EFF00560	Unclassified
CP036488.1	Rahnella aquatilis	EFF01309	Unclassified
CP036488.1	Rahnella aquatilis	EFF01479	Unclassified
CP036488.1	Rahnella aquatilis	EFF01826	Unclassified
CP040452.1	Halomonas sp.	EFF00001	Unclassified
CP040452.1	Halomonas sp.	EFF00006	Unclassified
CP040452.1	Halomonas sp.	EFF00012	Unclassified
CP040452.1	Halomonas sp.	EFF00020	Unclassified
CP040452.1	Halomonas sp.	EFF00051	Unclassified
CP040452.1	Halomonas sp.	EFF00054	Unclassified
CP040452.1	Halomonas sp.	EFF00055	Unclassified
CP040452.1	Halomonas sp.	EFF00059	Unclassified
CP040452.1	Halomonas sp.	EFF00060	Unclassified
CP040452.1	Halomonas sp.	EFF00065	Unclassified
CP040452.1	Halomonas sp.	EFF00186	Unclassified
CP040452.1	Halomonas sp.	EFF01019	Unclassified
CP040452.1	Halomonas sp.	EFF01121	Unclassified
CP040452.1	Halomonas sp.	EFF01123	Unclassified
CP040452.1	Halomonas sp.	EFF01440	Unclassified
CP040452.1	Halomonas sp.	EFF01477	Unclassified
CP040452.1	Halomonas sp.	EFF01478	Unclassified
CP040452.1	Halomonas sp.	EFF01480	Unclassified
CP040452.1	Halomonas sp.	EFF01528	Unclassified
CP040452.1	Halomonas sp.	EFF01529	Unclassified
CP040452.1	Halomonas sp.	EFF01534	Unclassified
CP040452.1	Halomonas sp.	EFF01850	Unclassified
CP044166.1	Campylobacter coli	EFF00001	Unclassified
CP044166.1	Campylobacter coli	EFF00006	Unclassified
CP044166.1	Campylobacter coli	EFF00012	Unclassified
CP044166.1	Campylobacter coli	EFF00020	Unclassified
CP044166.1	Campylobacter coli	EFF00051	Unclassified
CP044166.1	Campylobacter coli	EFF00054	Unclassified
CP044166.1	Campylobacter coli	EFF00055	Unclassified
CP044166.1	Campylobacter coli	EFF00059	Unclassified
CP044166.1	Campylobacter coli	EFF00065	Unclassified
CP044166.1	Campylobacter coli	EFF00186	Unclassified
CP044166.1	Campylobacter coli	EFF01121	Unclassified
CP044166.1	Campylobacter coli	EFF01123	Unclassified
CP044166.1	Campylobacter coli	EFF01440	Unclassified
CP044166.1	Campylobacter coli	EFF01480	Unclassified
CP044166.1	Campylobacter coli	EFF01528	Unclassified
CP044166.1	Campylobacter coli	EFF01529	Unclassified
CP044166.1	Campylobacter coli	EFF01850	Unclassified
CP044174.1	Campylobacter jejuni	EFF00001	Unclassified
CP044174.1	Campylobacter jejuni	EFF00006	Unclassified
CP044174.1	Campylobacter jejuni	EFF00012	Unclassified
CP044174.1	Campylobacter jejuni	EFF00020	Unclassified
CP044174.1	Campylobacter jejuni	EFF00051	Unclassified
CP044174.1	Campylobacter jejuni	EFF00054	Unclassified
CP044174.1	Campylobacter jejuni	EFF00055	Unclassified
CP044174.1	Campylobacter jejuni	EFF00059	Unclassified
CP044174.1	Campylobacter jejuni	EFF00065	Unclassified
CP044174.1	Campylobacter jejuni	EFF00186	Unclassified
CP044174.1	Campylobacter jejuni	EFF01121	Unclassified
CP044174.1	Campylobacter jejuni	EFF01123	Unclassified
CP044174.1	Campylobacter jejuni	EFF01440	Unclassified
CP044174.1	Campylobacter jejuni	EFF01480	Unclassified
CP044174.1	Campylobacter jejuni	EFF01528	Unclassified
CP044174.1	Campylobacter jejuni	EFF01529	Unclassified
CP044174.1	Campylobacter jejuni	EFF01850	Unclassified
CP045666.1	Enterobacteriaceae bacterium	EFF00560	Unclassified
CP045666.1	Enterobacteriaceae bacterium	EFF01309	Unclassified
CP045779.1	Cronobacter sakazakii	EFF00505	Unclassified
CP045779.1	Cronobacter sakazakii	EFF00560	Unclassified
CP045779.1	Cronobacter sakazakii	EFF01309	Unclassified
CP045779.1	Cronobacter sakazakii	EFF01507	Unclassified
CP045779.1	Cronobacter sakazakii	EFF01508	Unclassified
CP045779.1	Cronobacter sakazakii	EFF01509	Unclassified
CP045779.1	Cronobacter sakazakii	EFF01826	Unclassified
CP049030.1	Rhodobacteraceae bacterium	EFF00009	Unclassified
CP049030.1	Rhodobacteraceae bacterium	EFF00183	Unclassified
CP049030.1	Rhodobacteraceae bacterium	EFF00205	Unclassified
CP049261.1	Cronobacter sakazakii	EFF00505	Unclassified
CP049261.1	Cronobacter sakazakii	EFF00560	Unclassified
CP049261.1	Cronobacter sakazakii	EFF01309	Unclassified
CP049261.1	Cronobacter sakazakii	EFF01507	Unclassified
CP049261.1	Cronobacter sakazakii	EFF01508	Unclassified
CP049261.1	Cronobacter sakazakii	EFF01509	Unclassified
CP051295.1	Ralstonia solanacearum	EFF00077	Unclassified
CP051295.1	Ralstonia solanacearum	EFF00092	Unclassified
CP051295.1	Ralstonia solanacearum	EFF00135	Unclassified
CP051295.1	Ralstonia solanacearum	EFF00136	Unclassified
CP051295.1	Ralstonia solanacearum	EFF00149	Unclassified
CP051295.1	Ralstonia solanacearum	EFF00150	Unclassified
CP051295.1	Ralstonia solanacearum	EFF00255	Unclassified
CP051295.1	Ralstonia solanacearum	EFF00316	Unclassified
CP051295.1	Ralstonia solanacearum	EFF00353	Unclassified
CP051295.1	Ralstonia solanacearum	EFF01477	Unclassified
CP051295.1	Ralstonia solanacearum	EFF01478	Unclassified
CP051295.1	Ralstonia solanacearum	EFF01805	Unclassified
CP051295.1	Ralstonia solanacearum	EFF01847	Unclassified
CP051295.1	Ralstonia solanacearum	EFF01848	Unclassified
CP051295.1	Ralstonia solanacearum	EFF01849	Unclassified
CP051295.1	Ralstonia solanacearum	EFF01901	Unclassified
CP076416.1	Ralstonia solanacearum	EFF00077	Unclassified
CP076416.1	Ralstonia solanacearum	EFF00255	Unclassified
CP076416.1	Ralstonia solanacearum	EFF00316	Unclassified
CP076416.1	Ralstonia solanacearum	EFF00353	Unclassified
CP076416.1	Ralstonia solanacearum	EFF01477	Unclassified
CP076416.1	Ralstonia solanacearum	EFF01478	Unclassified
CP076416.1	Ralstonia solanacearum	EFF01805	Unclassified
CP076416.1	Ralstonia solanacearum	EFF01847	Unclassified
CP076416.1	Ralstonia solanacearum	EFF01848	Unclassified
CP076416.1	Ralstonia solanacearum	EFF01849	Unclassified
CP076416.1	Ralstonia solanacearum	EFF01901	Unclassified
NC_003296.1	Ralstonia solanacearum	EFF00077	Unclassified
NC_003296.1	Ralstonia solanacearum	EFF00255	Unclassified
NC_003296.1	Ralstonia solanacearum	EFF00316	Unclassified
NC_003296.1	Ralstonia solanacearum	EFF00353	Unclassified
NC_003296.1	Ralstonia solanacearum	EFF01477	Unclassified
NC_003296.1	Ralstonia solanacearum	EFF01478	Unclassified
NC_003296.1	Ralstonia solanacearum	EFF01805	Unclassified
NC_003296.1	Ralstonia solanacearum	EFF01847	Unclassified
NC_003296.1	Ralstonia solanacearum	EFF01848	Unclassified
NC_003296.1	Ralstonia solanacearum	EFF01849	Unclassified
NC_003296.1	Ralstonia solanacearum	EFF01901	Unclassified
NC_008378.1	Rhizobium leguminosarum	EFF00024	Unclassified
NC_008378.1	Rhizobium leguminosarum	EFF01477	Unclassified
NC_008378.1	Rhizobium leguminosarum	EFF01478	Unclassified
NC_008378.1	Rhizobium leguminosarum	EFF01827	Unclassified
NC_008378.1	Rhizobium leguminosarum	EFF01843	Unclassified
NC_008378.1	Rhizobium leguminosarum	EFF01844	Unclassified
NC_008378.1	Rhizobium leguminosarum	EFF01845	Unclassified
NC_008378.1	Rhizobium leguminosarum	EFF01846	Unclassified
NC_008378.1	Rhizobium leguminosarum	EFF01851	Unclassified
NC_008378.1	Rhizobium leguminosarum	EFF01854	Unclassified
NC_008378.1	Rhizobium leguminosarum	EFF01856	Unclassified
NC_008378.1	Rhizobium leguminosarum	EFF01859	Unclassified
NC_008378.1	Rhizobium leguminosarum	EFF01861	Unclassified
NC_008378.1	Rhizobium leguminosarum	EFF01863	Unclassified
NC_008378.1	Rhizobium leguminosarum	EFF01865	Unclassified
NC_009780.1	Cronobacter sakazakii	EFF00505	Unclassified
NC_009780.1	Cronobacter sakazakii	EFF00560	Unclassified
NC_009780.1	Cronobacter sakazakii	EFF01309	Unclassified
NC_009780.1	Cronobacter sakazakii	EFF01507	Unclassified
NC_009780.1	Cronobacter sakazakii	EFF01508	Unclassified
NC_009780.1	Cronobacter sakazakii	EFF01509	Unclassified
NC_009780.1	Cronobacter sakazakii	EFF01826	Unclassified
NC_010553.1	Burkholderia ambifaria	EFF00009	Unclassified
NC_010553.1	Burkholderia ambifaria	EFF00183	Unclassified
NC_010625.1	Paraburkholderia phymatum	EFF01841	Unclassified
NC_013855.1	Azospirillum sp.	EFF00012	Unclassified
NC_013855.1	Azospirillum sp.	EFF00059	Unclassified
NC_013855.1	Azospirillum sp.	EFF00186	Unclassified
NC_013855.1	Azospirillum sp.	EFF01453	Unclassified
NC_013855.1	Azospirillum sp.	EFF01901	Unclassified
NC_014310.1	Ralstonia solanacearum	EFF00077	Unclassified
NC_014310.1	Ralstonia solanacearum	EFF00255	Unclassified
NC_014310.1	Ralstonia solanacearum	EFF00316	Unclassified
NC_014310.1	Ralstonia solanacearum	EFF00353	Unclassified
NC_014310.1	Ralstonia solanacearum	EFF01477	Unclassified
NC_014310.1	Ralstonia solanacearum	EFF01478	Unclassified
NC_014310.1	Ralstonia solanacearum	EFF01805	Unclassified
NC_014310.1	Ralstonia solanacearum	EFF01847	Unclassified
NC_014310.1	Ralstonia solanacearum	EFF01848	Unclassified
NC_014310.1	Ralstonia solanacearum	EFF01849	Unclassified
NC_014310.1	Ralstonia solanacearum	EFF01901	Unclassified
NC_014918.1	Mesorhizobium ciceri	EFF01453	Unclassified
NC_015057.1	Granulicella tundricola	EFF01901	Unclassified
NC_015062.1	Rahnella sp.	EFF00560	Unclassified
NC_015062.1	Rahnella sp.	EFF01309	Unclassified
NC_016626.1	Burkholderia sp.	EFF01453	Unclassified
NC_016626.1	Burkholderia sp.	EFF01477	Unclassified
NC_016626.1	Burkholderia sp.	EFF01478	Unclassified
NC_017060.1	Rahnella aquatilis	EFF00560	Unclassified
NC_017060.1	Rahnella aquatilis	EFF01309	Unclassified
NC_017533.1	Pantoea ananatis	EFF00560	Unclassified
NC_017533.1	Pantoea ananatis	EFF01309	Unclassified
NC_017575.1	Ralstonia solanacearum	EFF00077	Unclassified
NC_017575.1	Ralstonia solanacearum	EFF00092	Unclassified
NC_017575.1	Ralstonia solanacearum	EFF00135	Unclassified
NC_017575.1	Ralstonia solanacearum	EFF00136	Unclassified
NC_017575.1	Ralstonia solanacearum	EFF00149	Unclassified
NC_017575.1	Ralstonia solanacearum	EFF00150	Unclassified
NC_017575.1	Ralstonia solanacearum	EFF00255	Unclassified
NC_017575.1	Ralstonia solanacearum	EFF00316	Unclassified
NC_017575.1	Ralstonia solanacearum	EFF00353	Unclassified
NC_017575.1	Ralstonia solanacearum	EFF01477	Unclassified
NC_017575.1	Ralstonia solanacearum	EFF01478	Unclassified
NC_017575.1	Ralstonia solanacearum	EFF01805	Unclassified
NC_017575.1	Ralstonia solanacearum	EFF01847	Unclassified
NC_017575.1	Ralstonia solanacearum	EFF01848	Unclassified
NC_017575.1	Ralstonia solanacearum	EFF01849	Unclassified
NC_017575.1	Ralstonia solanacearum	EFF01901	Unclassified
NC_017957.2	Tistrella mobilis	EFF00024	Unclassified
NC_017957.2	Tistrella mobilis	EFF01477	Unclassified
NC_017957.2	Tistrella mobilis	EFF01478	Unclassified
NC_017957.2	Tistrella mobilis	EFF01827	Unclassified
NC_017957.2	Tistrella mobilis	EFF01851	Unclassified
NC_017957.2	Tistrella mobilis	EFF01854	Unclassified
NC_017957.2	Tistrella mobilis	EFF01856	Unclassified
NC_017957.2	Tistrella mobilis	EFF01859	Unclassified
NC_017957.2	Tistrella mobilis	EFF01861	Unclassified
NC_017957.2	Tistrella mobilis	EFF01863	Unclassified
NC_017957.2	Tistrella mobilis	EFF01865	Unclassified
NC_017957.2	Tistrella mobilis	EFF01901	Unclassified
NC_020263.1	Cronobacter sakazakii	EFF00505	Unclassified
NC_020263.1	Cronobacter sakazakii	EFF01507	Unclassified
NC_020263.1	Cronobacter sakazakii	EFF01508	Unclassified
NC_020263.1	Cronobacter sakazakii	EFF01509	Unclassified
NC_021911.1	Rhizobium etli	EFF00024	Unclassified
NC_021911.1	Rhizobium etli	EFF01827	Unclassified
NC_021911.1	Rhizobium etli	EFF01843	Unclassified
NC_021911.1	Rhizobium etli	EFF01844	Unclassified
NC_021911.1	Rhizobium etli	EFF01845	Unclassified
NC_021911.1	Rhizobium etli	EFF01846	Unclassified
NC_021911.1	Rhizobium etli	EFF01851	Unclassified
NC_021911.1	Rhizobium etli	EFF01854	Unclassified
NC_021911.1	Rhizobium etli	EFF01856	Unclassified
NC_021911.1	Rhizobium etli	EFF01859	Unclassified
NC_021911.1	Rhizobium etli	EFF01861	Unclassified
NC_021911.1	Rhizobium etli	EFF01863	Unclassified
NC_021911.1	Rhizobium etli	EFF01865	Unclassified
NZ_AP014801.1	Rhodovulum sulfidophilum	EFF00205	Unclassified
NZ_AP022179.1	Escherichia coli	EFF00561	Unclassified
NZ_AP022179.1	Escherichia coli	EFF01901	Unclassified
NZ_AP022288.1	Escherichia coli	EFF00561	Unclassified
NZ_AP022319.1	Burkholderia sp.	EFF01271	Unclassified
NZ_AP022319.1	Burkholderia sp.	EFF01477	Unclassified
NZ_AP022319.1	Burkholderia sp.	EFF01478	Unclassified
NZ_AP023176.1	Paraburkholderia sp.	EFF00077	Unclassified
NZ_AP023176.1	Paraburkholderia sp.	EFF00255	Unclassified
NZ_AP023176.1	Paraburkholderia sp.	EFF00316	Unclassified
NZ_AP023176.1	Paraburkholderia sp.	EFF00353	Unclassified
NZ_AP023176.1	Paraburkholderia sp.	EFF01805	Unclassified
NZ_AP023176.1	Paraburkholderia sp.	EFF01847	Unclassified
NZ_AP023176.1	Paraburkholderia sp.	EFF01848	Unclassified
NZ_AP023176.1	Paraburkholderia sp.	EFF01849	Unclassified
NZ_AP023176.1	Paraburkholderia sp.	EFF01901	Unclassified
NZ_AP023181.1	Paraburkholderia sp.	EFF00009	Unclassified
NZ_AP023181.1	Paraburkholderia sp.	EFF00183	Unclassified
NZ_AP023181.1	Paraburkholderia sp.	EFF00205	Unclassified
NZ_AP023181.1	Paraburkholderia sp.	EFF01477	Unclassified
NZ_AP023181.1	Paraburkholderia sp.	EFF01478	Unclassified
NZ_AP023182.1	Paraburkholderia sp.	EFF00505	Unclassified
NZ_AP023182.1	Paraburkholderia sp.	EFF01477	Unclassified
NZ_AP023182.1	Paraburkholderia sp.	EFF01507	Unclassified
NZ_AP023182.1	Paraburkholderia sp.	EFF01508	Unclassified
NZ_AP023182.1	Paraburkholderia sp.	EFF01509	Unclassified
NZ_AP023206.1	Escherichia coli	EFF00001	Unclassified
NZ_AP023206.1	Escherichia coli	EFF00006	Unclassified
NZ_AP023206.1	Escherichia coli	EFF00012	Unclassified
NZ_AP023206.1	Escherichia coli	EFF00020	Unclassified
NZ_AP023206.1	Escherichia coli	EFF00051	Unclassified
NZ_AP023206.1	Escherichia coli	EFF00054	Unclassified
NZ_AP023206.1	Escherichia coli	EFF00055	Unclassified
NZ_AP023206.1	Escherichia coli	EFF00059	Unclassified
NZ_AP023206.1	Escherichia coli	EFF00060	Unclassified
NZ_AP023206.1	Escherichia coli	EFF00065	Unclassified
NZ_AP023206.1	Escherichia coli	EFF00186	Unclassified
NZ_AP023206.1	Escherichia coli	EFF01019	Unclassified
NZ_AP023206.1	Escherichia coli	EFF01121	Unclassified
NZ_AP023206.1	Escherichia coli	EFF01123	Unclassified
NZ_AP023206.1	Escherichia coli	EFF01440	Unclassified
NZ_AP023206.1	Escherichia coli	EFF01479	Unclassified
NZ_AP023206.1	Escherichia coli	EFF01480	Unclassified
NZ_AP023206.1	Escherichia coli	EFF01528	Unclassified
NZ_AP023206.1	Escherichia coli	EFF01529	Unclassified
NZ_AP023206.1	Escherichia coli	EFF01534	Unclassified
NZ_AP023206.1	Escherichia coli	EFF01850	Unclassified
NZ_AP024098.1	Ralstonia solanacearum	EFF00077	Unclassified
NZ_AP024098.1	Ralstonia solanacearum	EFF00255	Unclassified
NZ_AP024098.1	Ralstonia solanacearum	EFF00316	Unclassified
NZ_AP024098.1	Ralstonia solanacearum	EFF00353	Unclassified
NZ_AP024098.1	Ralstonia solanacearum	EFF01477	Unclassified
NZ_AP024098.1	Ralstonia solanacearum	EFF01478	Unclassified
NZ_AP024098.1	Ralstonia solanacearum	EFF01805	Unclassified
NZ_AP024098.1	Ralstonia solanacearum	EFF01847	Unclassified
NZ_AP024098.1	Ralstonia solanacearum	EFF01848	Unclassified
NZ_AP024098.1	Ralstonia solanacearum	EFF01849	Unclassified
NZ_AP024098.1	Ralstonia solanacearum	EFF01901	Unclassified
NZ_AP024100.1	Ralstonia solanacearum	EFF00077	Unclassified
NZ_AP024100.1	Ralstonia solanacearum	EFF00255	Unclassified
NZ_AP024100.1	Ralstonia solanacearum	EFF00316	Unclassified
NZ_AP024100.1	Ralstonia solanacearum	EFF00353	Unclassified
NZ_AP024100.1	Ralstonia solanacearum	EFF01477	Unclassified
NZ_AP024100.1	Ralstonia solanacearum	EFF01478	Unclassified
NZ_AP024100.1	Ralstonia solanacearum	EFF01805	Unclassified
NZ_AP024100.1	Ralstonia solanacearum	EFF01847	Unclassified
NZ_AP024100.1	Ralstonia solanacearum	EFF01848	Unclassified
NZ_AP024100.1	Ralstonia solanacearum	EFF01849	Unclassified
NZ_AP024100.1	Ralstonia solanacearum	EFF01901	Unclassified
NZ_AP024102.1	Ralstonia solanacearum	EFF00077	Unclassified
NZ_AP024102.1	Ralstonia solanacearum	EFF00255	Unclassified
NZ_AP024102.1	Ralstonia solanacearum	EFF00316	Unclassified
NZ_AP024102.1	Ralstonia solanacearum	EFF00353	Unclassified
NZ_AP024102.1	Ralstonia solanacearum	EFF01477	Unclassified
NZ_AP024102.1	Ralstonia solanacearum	EFF01478	Unclassified
NZ_AP024102.1	Ralstonia solanacearum	EFF01805	Unclassified
NZ_AP024102.1	Ralstonia solanacearum	EFF01847	Unclassified
NZ_AP024102.1	Ralstonia solanacearum	EFF01848	Unclassified
NZ_AP024102.1	Ralstonia solanacearum	EFF01849	Unclassified
NZ_AP024102.1	Ralstonia solanacearum	EFF01901	Unclassified
NZ_AP024104.1	Ralstonia solanacearum	EFF00077	Unclassified
NZ_AP024104.1	Ralstonia solanacearum	EFF00255	Unclassified
NZ_AP024104.1	Ralstonia solanacearum	EFF00316	Unclassified
NZ_AP024104.1	Ralstonia solanacearum	EFF00353	Unclassified
NZ_AP024104.1	Ralstonia solanacearum	EFF01477	Unclassified
NZ_AP024104.1	Ralstonia solanacearum	EFF01478	Unclassified
NZ_AP024104.1	Ralstonia solanacearum	EFF01805	Unclassified
NZ_AP024104.1	Ralstonia solanacearum	EFF01847	Unclassified
NZ_AP024104.1	Ralstonia solanacearum	EFF01848	Unclassified
NZ_AP024104.1	Ralstonia solanacearum	EFF01849	Unclassified
NZ_AP024104.1	Ralstonia solanacearum	EFF01901	Unclassified
NZ_AP024106.1	Ralstonia solanacearum	EFF00077	Unclassified
NZ_AP024106.1	Ralstonia solanacearum	EFF00092	Unclassified
NZ_AP024106.1	Ralstonia solanacearum	EFF00135	Unclassified
NZ_AP024106.1	Ralstonia solanacearum	EFF00136	Unclassified
NZ_AP024106.1	Ralstonia solanacearum	EFF00149	Unclassified
NZ_AP024106.1	Ralstonia solanacearum	EFF00150	Unclassified
NZ_AP024106.1	Ralstonia solanacearum	EFF00255	Unclassified
NZ_AP024106.1	Ralstonia solanacearum	EFF00316	Unclassified
NZ_AP024106.1	Ralstonia solanacearum	EFF00353	Unclassified
NZ_AP024106.1	Ralstonia solanacearum	EFF01477	Unclassified
NZ_AP024106.1	Ralstonia solanacearum	EFF01478	Unclassified
NZ_AP024106.1	Ralstonia solanacearum	EFF01805	Unclassified
NZ_AP024106.1	Ralstonia solanacearum	EFF01847	Unclassified
NZ_AP024106.1	Ralstonia solanacearum	EFF01848	Unclassified
NZ_AP024106.1	Ralstonia solanacearum	EFF01849	Unclassified
NZ_AP024106.1	Ralstonia solanacearum	EFF01901	Unclassified
NZ_AP024108.1	Ralstonia solanacearum	EFF00077	Unclassified
NZ_AP024108.1	Ralstonia solanacearum	EFF00255	Unclassified
NZ_AP024108.1	Ralstonia solanacearum	EFF00316	Unclassified
NZ_AP024108.1	Ralstonia solanacearum	EFF00353	Unclassified
NZ_AP024108.1	Ralstonia solanacearum	EFF01477	Unclassified
NZ_AP024108.1	Ralstonia solanacearum	EFF01478	Unclassified
NZ_AP024108.1	Ralstonia solanacearum	EFF01805	Unclassified
NZ_AP024108.1	Ralstonia solanacearum	EFF01847	Unclassified
NZ_AP024108.1	Ralstonia solanacearum	EFF01848	Unclassified
NZ_AP024108.1	Ralstonia solanacearum	EFF01849	Unclassified
NZ_AP024108.1	Ralstonia solanacearum	EFF01901	Unclassified
NZ_AP024158.1	Ralstonia solanacearum	EFF00077	Unclassified
NZ_AP024158.1	Ralstonia solanacearum	EFF00255	Unclassified
NZ_AP024158.1	Ralstonia solanacearum	EFF00316	Unclassified
NZ_AP024158.1	Ralstonia solanacearum	EFF00353	Unclassified
NZ_AP024158.1	Ralstonia solanacearum	EFF01477	Unclassified
NZ_AP024158.1	Ralstonia solanacearum	EFF01478	Unclassified
NZ_AP024158.1	Ralstonia solanacearum	EFF01805	Unclassified
NZ_AP024158.1	Ralstonia solanacearum	EFF01847	Unclassified
NZ_AP024158.1	Ralstonia solanacearum	EFF01848	Unclassified
NZ_AP024158.1	Ralstonia solanacearum	EFF01849	Unclassified
NZ_AP024158.1	Ralstonia solanacearum	EFF01901	Unclassified
NZ_AP024160.1	Ralstonia solanacearum	EFF00077	Unclassified
NZ_AP024160.1	Ralstonia solanacearum	EFF00255	Unclassified
NZ_AP024160.1	Ralstonia solanacearum	EFF00316	Unclassified
NZ_AP024160.1	Ralstonia solanacearum	EFF00353	Unclassified
NZ_AP024160.1	Ralstonia solanacearum	EFF01477	Unclassified
NZ_AP024160.1	Ralstonia solanacearum	EFF01478	Unclassified
NZ_AP024160.1	Ralstonia solanacearum	EFF01805	Unclassified
NZ_AP024160.1	Ralstonia solanacearum	EFF01847	Unclassified
NZ_AP024160.1	Ralstonia solanacearum	EFF01848	Unclassified
NZ_AP024160.1	Ralstonia solanacearum	EFF01849	Unclassified
NZ_AP024160.1	Ralstonia solanacearum	EFF01901	Unclassified
NZ_AP024162.1	Ralstonia solanacearum	EFF00077	Unclassified
NZ_AP024162.1	Ralstonia solanacearum	EFF00255	Unclassified
NZ_AP024162.1	Ralstonia solanacearum	EFF00316	Unclassified
NZ_AP024162.1	Ralstonia solanacearum	EFF00353	Unclassified
NZ_AP024162.1	Ralstonia solanacearum	EFF01477	Unclassified
NZ_AP024162.1	Ralstonia solanacearum	EFF01478	Unclassified
NZ_AP024162.1	Ralstonia solanacearum	EFF01805	Unclassified
NZ_AP024162.1	Ralstonia solanacearum	EFF01847	Unclassified
NZ_AP024162.1	Ralstonia solanacearum	EFF01848	Unclassified
NZ_AP024162.1	Ralstonia solanacearum	EFF01849	Unclassified
NZ_AP024162.1	Ralstonia solanacearum	EFF01901	Unclassified
NZ_AP024325.1	Burkholderia sp.	EFF01271	Unclassified
NZ_AP024325.1	Burkholderia sp.	EFF01477	Unclassified
NZ_AP024325.1	Burkholderia sp.	EFF01478	Unclassified
NZ_CP006368.1	Aureimonas sp.	EFF01477	Unclassified
NZ_CP006368.1	Aureimonas sp.	EFF01478	Unclassified
NZ_CP006368.1	Aureimonas sp.	EFF01901	Unclassified
NZ_CP006880.1	Rhizobium gallicum	EFF00024	Unclassified
NZ_CP006880.1	Rhizobium gallicum	EFF01477	Unclassified
NZ_CP006880.1	Rhizobium gallicum	EFF01478	Unclassified
NZ_CP006880.1	Rhizobium gallicum	EFF01827	Unclassified
NZ_CP006880.1	Rhizobium gallicum	EFF01843	Unclassified
NZ_CP006880.1	Rhizobium gallicum	EFF01844	Unclassified
NZ_CP006880.1	Rhizobium gallicum	EFF01845	Unclassified
NZ_CP006880.1	Rhizobium gallicum	EFF01846	Unclassified
NZ_CP006880.1	Rhizobium gallicum	EFF01851	Unclassified
NZ_CP006880.1	Rhizobium gallicum	EFF01854	Unclassified
NZ_CP006880.1	Rhizobium gallicum	EFF01856	Unclassified
NZ_CP006880.1	Rhizobium gallicum	EFF01859	Unclassified
NZ_CP006880.1	Rhizobium gallicum	EFF01861	Unclassified
NZ_CP006880.1	Rhizobium gallicum	EFF01863	Unclassified
NZ_CP006880.1	Rhizobium gallicum	EFF01865	Unclassified
NZ_CP006990.1	Rhizobium sp.	EFF00024	Unclassified
NZ_CP006990.1	Rhizobium sp.	EFF01827	Unclassified
NZ_CP006990.1	Rhizobium sp.	EFF01843	Unclassified
NZ_CP006990.1	Rhizobium sp.	EFF01844	Unclassified
NZ_CP006990.1	Rhizobium sp.	EFF01845	Unclassified
NZ_CP006990.1	Rhizobium sp.	EFF01846	Unclassified
NZ_CP006990.1	Rhizobium sp.	EFF01851	Unclassified
NZ_CP006990.1	Rhizobium sp.	EFF01854	Unclassified
NZ_CP006990.1	Rhizobium sp.	EFF01856	Unclassified
NZ_CP006990.1	Rhizobium sp.	EFF01859	Unclassified
NZ_CP006990.1	Rhizobium sp.	EFF01861	Unclassified
NZ_CP006990.1	Rhizobium sp.	EFF01863	Unclassified
NZ_CP006990.1	Rhizobium sp.	EFF01865	Unclassified
NZ_CP007046.1	Rhizobium leguminosarum	EFF00024	Unclassified
NZ_CP007046.1	Rhizobium leguminosarum	EFF01477	Unclassified
NZ_CP007046.1	Rhizobium leguminosarum	EFF01478	Unclassified
NZ_CP007046.1	Rhizobium leguminosarum	EFF01827	Unclassified
NZ_CP007046.1	Rhizobium leguminosarum	EFF01843	Unclassified
NZ_CP007046.1	Rhizobium leguminosarum	EFF01844	Unclassified
NZ_CP007046.1	Rhizobium leguminosarum	EFF01845	Unclassified
NZ_CP007046.1	Rhizobium leguminosarum	EFF01846	Unclassified
NZ_CP007046.1	Rhizobium leguminosarum	EFF01851	Unclassified
NZ_CP007046.1	Rhizobium leguminosarum	EFF01854	Unclassified
NZ_CP007046.1	Rhizobium leguminosarum	EFF01856	Unclassified
NZ_CP007046.1	Rhizobium leguminosarum	EFF01859	Unclassified
NZ_CP007046.1	Rhizobium leguminosarum	EFF01861	Unclassified
NZ_CP007046.1	Rhizobium leguminosarum	EFF01863	Unclassified
NZ_CP007046.1	Rhizobium leguminosarum	EFF01865	Unclassified
NZ_CP007068.1	Rhizobium leguminosarum	EFF00024	Unclassified
NZ_CP007068.1	Rhizobium leguminosarum	EFF01477	Unclassified
NZ_CP007068.1	Rhizobium leguminosarum	EFF01478	Unclassified
NZ_CP007068.1	Rhizobium leguminosarum	EFF01827	Unclassified
NZ_CP007068.1	Rhizobium leguminosarum	EFF01843	Unclassified
NZ_CP007068.1	Rhizobium leguminosarum	EFF01844	Unclassified
NZ_CP007068.1	Rhizobium leguminosarum	EFF01845	Unclassified
NZ_CP007068.1	Rhizobium leguminosarum	EFF01846	Unclassified
NZ_CP007068.1	Rhizobium leguminosarum	EFF01851	Unclassified
NZ_CP007068.1	Rhizobium leguminosarum	EFF01854	Unclassified
NZ_CP007068.1	Rhizobium leguminosarum	EFF01856	Unclassified
NZ_CP007068.1	Rhizobium leguminosarum	EFF01859	Unclassified
NZ_CP007068.1	Rhizobium leguminosarum	EFF01861	Unclassified
NZ_CP007068.1	Rhizobium leguminosarum	EFF01863	Unclassified
NZ_CP007068.1	Rhizobium leguminosarum	EFF01865	Unclassified
NZ_CP007129.1	Gemmatirosa kalamazoonesis	EFF01477	Unclassified
NZ_CP007129.1	Gemmatirosa kalamazoonesis	EFF01478	Unclassified
NZ_CP007129.1	Gemmatirosa kalamazoonesis	EFF01901	Unclassified
NZ_CP007644.1	Rhizobium etli	EFF00024	Unclassified
NZ_CP007644.1	Rhizobium etli	EFF01827	Unclassified
NZ_CP007644.1	Rhizobium etli	EFF01843	Unclassified
NZ_CP007644.1	Rhizobium etli	EFF01844	Unclassified
NZ_CP007644.1	Rhizobium etli	EFF01845	Unclassified
NZ_CP007644.1	Rhizobium etli	EFF01846	Unclassified
NZ_CP007644.1	Rhizobium etli	EFF01851	Unclassified
NZ_CP007644.1	Rhizobium etli	EFF01854	Unclassified
NZ_CP007644.1	Rhizobium etli	EFF01856	Unclassified
NZ_CP007644.1	Rhizobium etli	EFF01859	Unclassified
NZ_CP007644.1	Rhizobium etli	EFF01861	Unclassified
NZ_CP007644.1	Rhizobium etli	EFF01863	Unclassified
NZ_CP007644.1	Rhizobium etli	EFF01865	Unclassified
NZ_CP007794.1	Azospirillum brasilense	EFF01477	Unclassified
NZ_CP007794.1	Azospirillum brasilense	EFF01901	Unclassified
NZ_CP007796.1	Azospirillum brasilense	EFF00024	Unclassified
NZ_CP007796.1	Azospirillum brasilense	EFF01827	Unclassified
NZ_CP007796.1	Azospirillum brasilense	EFF01851	Unclassified
NZ_CP007796.1	Azospirillum brasilense	EFF01854	Unclassified
NZ_CP007796.1	Azospirillum brasilense	EFF01856	Unclassified
NZ_CP007796.1	Azospirillum brasilense	EFF01859	Unclassified
NZ_CP007796.1	Azospirillum brasilense	EFF01861	Unclassified
NZ_CP007796.1	Azospirillum brasilense	EFF01863	Unclassified
NZ_CP007796.1	Azospirillum brasilense	EFF01865	Unclassified
NZ_CP009763.1	Ralstonia solanacearum	EFF00077	Unclassified
NZ_CP009763.1	Ralstonia solanacearum	EFF00255	Unclassified
NZ_CP009763.1	Ralstonia solanacearum	EFF00316	Unclassified
NZ_CP009763.1	Ralstonia solanacearum	EFF00353	Unclassified
NZ_CP009763.1	Ralstonia solanacearum	EFF01477	Unclassified
NZ_CP009763.1	Ralstonia solanacearum	EFF01478	Unclassified
NZ_CP009763.1	Ralstonia solanacearum	EFF01805	Unclassified
NZ_CP009763.1	Ralstonia solanacearum	EFF01847	Unclassified
NZ_CP009763.1	Ralstonia solanacearum	EFF01848	Unclassified
NZ_CP009763.1	Ralstonia solanacearum	EFF01849	Unclassified
NZ_CP009763.1	Ralstonia solanacearum	EFF01901	Unclassified
NZ_CP010016.1	Burkholderia thailandensis	EFF00142	Unclassified
NZ_CP010016.1	Burkholderia thailandensis	EFF00143	Unclassified
NZ_CP010016.1	Burkholderia thailandensis	EFF00144	Unclassified
NZ_CP010016.1	Burkholderia thailandensis	EFF00147	Unclassified
NZ_CP010016.1	Burkholderia thailandensis	EFF00321	Unclassified
NZ_CP010016.1	Burkholderia thailandensis	EFF00322	Unclassified
NZ_CP010181.1	Escherichia coli	EFF00561	Unclassified
NZ_CP010184.1	Escherichia coli	EFF00561	Unclassified
NZ_CP010192.1	Escherichia coli	EFF00561	Unclassified
NZ_CP011019.1	Escherichia coli	EFF00561	Unclassified
NZ_CP012255.1	Cronobacter sakazakii	EFF00505	Unclassified
NZ_CP012255.1	Cronobacter sakazakii	EFF01507	Unclassified
NZ_CP012255.1	Cronobacter sakazakii	EFF01508	Unclassified
NZ_CP012255.1	Cronobacter sakazakii	EFF01509	Unclassified
NZ_CP012267.1	Cronobacter dublinensis	EFF00505	Unclassified
NZ_CP012267.1	Cronobacter dublinensis	EFF00560	Unclassified
NZ_CP012267.1	Cronobacter dublinensis	EFF01309	Unclassified
NZ_CP012267.1	Cronobacter dublinensis	EFF01507	Unclassified
NZ_CP012267.1	Cronobacter dublinensis	EFF01508	Unclassified
NZ_CP012267.1	Cronobacter dublinensis	EFF01509	Unclassified
NZ_CP012267.1	Cronobacter dublinensis	EFF01826	Unclassified
NZ_CP012498.1	Escherichia coli	EFF00561	Unclassified
NZ_CP012499.1	Escherichia coli	EFF00561	Unclassified
NZ_CP012500.1	Escherichia coli	EFF00561	Unclassified
NZ_CP012501.1	Escherichia coli	EFF00561	Unclassified
NZ_CP012688.1	Ralstonia solanacearum	EFF00077	Unclassified
NZ_CP012688.1	Ralstonia solanacearum	EFF00092	Unclassified
NZ_CP012688.1	Ralstonia solanacearum	EFF00135	Unclassified
NZ_CP012688.1	Ralstonia solanacearum	EFF00136	Unclassified
NZ_CP012688.1	Ralstonia solanacearum	EFF00149	Unclassified
NZ_CP012688.1	Ralstonia solanacearum	EFF00150	Unclassified
NZ_CP012688.1	Ralstonia solanacearum	EFF00255	Unclassified
NZ_CP012688.1	Ralstonia solanacearum	EFF00316	Unclassified
NZ_CP012688.1	Ralstonia solanacearum	EFF00353	Unclassified
NZ_CP012688.1	Ralstonia solanacearum	EFF01477	Unclassified
NZ_CP012688.1	Ralstonia solanacearum	EFF01478	Unclassified
NZ_CP012688.1	Ralstonia solanacearum	EFF01805	Unclassified
NZ_CP012688.1	Ralstonia solanacearum	EFF01847	Unclassified
NZ_CP012688.1	Ralstonia solanacearum	EFF01848	Unclassified
NZ_CP012688.1	Ralstonia solanacearum	EFF01849	Unclassified
NZ_CP012688.1	Ralstonia solanacearum	EFF01901	Unclassified
NZ_CP012748.1	Paraburkholderia caribensis	EFF00077	Unclassified
NZ_CP012748.1	Paraburkholderia caribensis	EFF00255	Unclassified
NZ_CP012748.1	Paraburkholderia caribensis	EFF00316	Unclassified
NZ_CP012748.1	Paraburkholderia caribensis	EFF00353	Unclassified
NZ_CP012748.1	Paraburkholderia caribensis	EFF01477	Unclassified
NZ_CP012748.1	Paraburkholderia caribensis	EFF01478	Unclassified
NZ_CP012748.1	Paraburkholderia caribensis	EFF01805	Unclassified
NZ_CP012748.1	Paraburkholderia caribensis	EFF01847	Unclassified
NZ_CP012748.1	Paraburkholderia caribensis	EFF01848	Unclassified
NZ_CP012748.1	Paraburkholderia caribensis	EFF01849	Unclassified
NZ_CP012748.1	Paraburkholderia caribensis	EFF01901	Unclassified
NZ_CP012915.1	Azospirillum brasilense	EFF01477	Unclassified
NZ_CP012915.1	Azospirillum brasilense	EFF01901	Unclassified
NZ_CP012940.1	Ralstonia solanacearum	EFF00077	Unclassified
NZ_CP012940.1	Ralstonia solanacearum	EFF00092	Unclassified
NZ_CP012940.1	Ralstonia solanacearum	EFF00135	Unclassified
NZ_CP012940.1	Ralstonia solanacearum	EFF00136	Unclassified
NZ_CP012940.1	Ralstonia solanacearum	EFF00149	Unclassified
NZ_CP012940.1	Ralstonia solanacearum	EFF00150	Unclassified
NZ_CP012940.1	Ralstonia solanacearum	EFF00255	Unclassified
NZ_CP012940.1	Ralstonia solanacearum	EFF00316	Unclassified
NZ_CP012940.1	Ralstonia solanacearum	EFF00353	Unclassified
NZ_CP012940.1	Ralstonia solanacearum	EFF01477	Unclassified
NZ_CP012940.1	Ralstonia solanacearum	EFF01478	Unclassified
NZ_CP012940.1	Ralstonia solanacearum	EFF01805	Unclassified
NZ_CP012940.1	Ralstonia solanacearum	EFF01847	Unclassified
NZ_CP012940.1	Ralstonia solanacearum	EFF01848	Unclassified
NZ_CP012940.1	Ralstonia solanacearum	EFF01849	Unclassified
NZ_CP012940.1	Ralstonia solanacearum	EFF01901	Unclassified
NZ_CP012944.1	Ralstonia solanacearum	EFF00077	Unclassified
NZ_CP012944.1	Ralstonia solanacearum	EFF00092	Unclassified
NZ_CP012944.1	Ralstonia solanacearum	EFF00135	Unclassified
NZ_CP012944.1	Ralstonia solanacearum	EFF00136	Unclassified
NZ_CP012944.1	Ralstonia solanacearum	EFF00149	Unclassified
NZ_CP012944.1	Ralstonia solanacearum	EFF00150	Unclassified
NZ_CP012944.1	Ralstonia solanacearum	EFF00255	Unclassified
NZ_CP012944.1	Ralstonia solanacearum	EFF00316	Unclassified
NZ_CP012944.1	Ralstonia solanacearum	EFF00353	Unclassified
NZ_CP012944.1	Ralstonia solanacearum	EFF01477	Unclassified
NZ_CP012944.1	Ralstonia solanacearum	EFF01478	Unclassified
NZ_CP012944.1	Ralstonia solanacearum	EFF01805	Unclassified
NZ_CP012944.1	Ralstonia solanacearum	EFF01847	Unclassified
NZ_CP012944.1	Ralstonia solanacearum	EFF01848	Unclassified
NZ_CP012944.1	Ralstonia solanacearum	EFF01849	Unclassified
NZ_CP012944.1	Ralstonia solanacearum	EFF01901	Unclassified
NZ_CP013054.1	Sinorhizobium americanum	EFF00024	Unclassified
NZ_CP013054.1	Sinorhizobium americanum	EFF01477	Unclassified
NZ_CP013054.1	Sinorhizobium americanum	EFF01478	Unclassified
NZ_CP013054.1	Sinorhizobium americanum	EFF01827	Unclassified
NZ_CP013054.1	Sinorhizobium americanum	EFF01843	Unclassified
NZ_CP013054.1	Sinorhizobium americanum	EFF01844	Unclassified
NZ_CP013054.1	Sinorhizobium americanum	EFF01845	Unclassified
NZ_CP013054.1	Sinorhizobium americanum	EFF01846	Unclassified
NZ_CP013054.1	Sinorhizobium americanum	EFF01851	Unclassified
NZ_CP013054.1	Sinorhizobium americanum	EFF01854	Unclassified
NZ_CP013054.1	Sinorhizobium americanum	EFF01856	Unclassified
NZ_CP013054.1	Sinorhizobium americanum	EFF01859	Unclassified
NZ_CP013054.1	Sinorhizobium americanum	EFF01861	Unclassified
NZ_CP013054.1	Sinorhizobium americanum	EFF01863	Unclassified
NZ_CP013054.1	Sinorhizobium americanum	EFF01865	Unclassified
NZ_CP013104.1	Paraburkholderia caribensis	EFF00077	Unclassified
NZ_CP013104.1	Paraburkholderia caribensis	EFF00255	Unclassified
NZ_CP013104.1	Paraburkholderia caribensis	EFF00316	Unclassified
NZ_CP013104.1	Paraburkholderia caribensis	EFF00353	Unclassified
NZ_CP013104.1	Paraburkholderia caribensis	EFF01453	Unclassified
NZ_CP013104.1	Paraburkholderia caribensis	EFF01805	Unclassified
NZ_CP013104.1	Paraburkholderia caribensis	EFF01847	Unclassified
NZ_CP013104.1	Paraburkholderia caribensis	EFF01848	Unclassified
NZ_CP013104.1	Paraburkholderia caribensis	EFF01849	Unclassified
NZ_CP013104.1	Paraburkholderia caribensis	EFF01901	Unclassified
NZ_CP013110.1	Sinorhizobium americanum	EFF00024	Unclassified
NZ_CP013110.1	Sinorhizobium americanum	EFF01477	Unclassified
NZ_CP013110.1	Sinorhizobium americanum	EFF01478	Unclassified
NZ_CP013110.1	Sinorhizobium americanum	EFF01827	Unclassified
NZ_CP013110.1	Sinorhizobium americanum	EFF01843	Unclassified
NZ_CP013110.1	Sinorhizobium americanum	EFF01844	Unclassified
NZ_CP013110.1	Sinorhizobium americanum	EFF01845	Unclassified
NZ_CP013110.1	Sinorhizobium americanum	EFF01846	Unclassified
NZ_CP013110.1	Sinorhizobium americanum	EFF01851	Unclassified
NZ_CP013110.1	Sinorhizobium americanum	EFF01854	Unclassified
NZ_CP013110.1	Sinorhizobium americanum	EFF01856	Unclassified
NZ_CP013110.1	Sinorhizobium americanum	EFF01859	Unclassified
NZ_CP013110.1	Sinorhizobium americanum	EFF01861	Unclassified
NZ_CP013110.1	Sinorhizobium americanum	EFF01863	Unclassified
NZ_CP013110.1	Sinorhizobium americanum	EFF01865	Unclassified
NZ_CP013139.1	Pseudoalteromonas sp.	EFF00061	Unclassified
NZ_CP013139.1	Pseudoalteromonas sp.	EFF01477	Unclassified
NZ_CP013139.1	Pseudoalteromonas sp.	EFF01478	Unclassified
NZ_CP013139.1	Pseudoalteromonas sp.	EFF01535	Unclassified
NZ_CP013139.1	Pseudoalteromonas sp.	EFF01824	Unclassified
NZ_CP013139.1	Pseudoalteromonas sp.	EFF01831	Unclassified
NZ_CP013139.1	Pseudoalteromonas sp.	EFF01901	Unclassified
NZ_CP013412.1	Burkholderia thailandensis	EFF00321	Unclassified
NZ_CP013419.1	Burkholderia savannae	EFF00086	Unclassified
NZ_CP013419.1	Burkholderia savannae	EFF00087	Unclassified
NZ_CP013419.1	Burkholderia savannae	EFF00092	Unclassified
NZ_CP013419.1	Burkholderia savannae	EFF00135	Unclassified
NZ_CP013419.1	Burkholderia savannae	EFF00136	Unclassified
NZ_CP013419.1	Burkholderia savannae	EFF00138	Unclassified
NZ_CP013419.1	Burkholderia savannae	EFF00149	Unclassified
NZ_CP013419.1	Burkholderia savannae	EFF00150	Unclassified
NZ_CP013419.1	Burkholderia savannae	EFF01271	Unclassified
NZ_CP013526.1	Rhizobium phaseoli	EFF01477	Unclassified
NZ_CP013526.1	Rhizobium phaseoli	EFF01478	Unclassified
NZ_CP013531.1	Rhizobium phaseoli	EFF01477	Unclassified
NZ_CP013531.1	Rhizobium phaseoli	EFF01478	Unclassified
NZ_CP013536.1	Rhizobium phaseoli	EFF00024	Unclassified
NZ_CP013536.1	Rhizobium phaseoli	EFF01827	Unclassified
NZ_CP013536.1	Rhizobium phaseoli	EFF01843	Unclassified
NZ_CP013536.1	Rhizobium phaseoli	EFF01844	Unclassified
NZ_CP013536.1	Rhizobium phaseoli	EFF01845	Unclassified
NZ_CP013536.1	Rhizobium phaseoli	EFF01846	Unclassified
NZ_CP013536.1	Rhizobium phaseoli	EFF01851	Unclassified
NZ_CP013536.1	Rhizobium phaseoli	EFF01854	Unclassified
NZ_CP013536.1	Rhizobium phaseoli	EFF01856	Unclassified
NZ_CP013536.1	Rhizobium phaseoli	EFF01859	Unclassified
NZ_CP013536.1	Rhizobium phaseoli	EFF01861	Unclassified
NZ_CP013536.1	Rhizobium phaseoli	EFF01863	Unclassified
NZ_CP013536.1	Rhizobium phaseoli	EFF01865	Unclassified
NZ_CP013551.1	Rhizobium phaseoli	EFF00024	Unclassified
NZ_CP013551.1	Rhizobium phaseoli	EFF01827	Unclassified
NZ_CP013551.1	Rhizobium phaseoli	EFF01843	Unclassified
NZ_CP013551.1	Rhizobium phaseoli	EFF01844	Unclassified
NZ_CP013551.1	Rhizobium phaseoli	EFF01845	Unclassified
NZ_CP013551.1	Rhizobium phaseoli	EFF01846	Unclassified
NZ_CP013551.1	Rhizobium phaseoli	EFF01851	Unclassified
NZ_CP013551.1	Rhizobium phaseoli	EFF01854	Unclassified
NZ_CP013551.1	Rhizobium phaseoli	EFF01856	Unclassified
NZ_CP013551.1	Rhizobium phaseoli	EFF01859	Unclassified
NZ_CP013551.1	Rhizobium phaseoli	EFF01861	Unclassified
NZ_CP013551.1	Rhizobium phaseoli	EFF01863	Unclassified
NZ_CP013551.1	Rhizobium phaseoli	EFF01865	Unclassified
NZ_CP013556.1	Rhizobium phaseoli	EFF00024	Unclassified
NZ_CP013556.1	Rhizobium phaseoli	EFF01477	Unclassified
NZ_CP013556.1	Rhizobium phaseoli	EFF01478	Unclassified
NZ_CP013556.1	Rhizobium phaseoli	EFF01827	Unclassified
NZ_CP013556.1	Rhizobium phaseoli	EFF01843	Unclassified
NZ_CP013556.1	Rhizobium phaseoli	EFF01844	Unclassified
NZ_CP013556.1	Rhizobium phaseoli	EFF01845	Unclassified
NZ_CP013556.1	Rhizobium phaseoli	EFF01846	Unclassified
NZ_CP013556.1	Rhizobium phaseoli	EFF01851	Unclassified
NZ_CP013556.1	Rhizobium phaseoli	EFF01854	Unclassified
NZ_CP013556.1	Rhizobium phaseoli	EFF01856	Unclassified
NZ_CP013556.1	Rhizobium phaseoli	EFF01859	Unclassified
NZ_CP013556.1	Rhizobium phaseoli	EFF01861	Unclassified
NZ_CP013556.1	Rhizobium phaseoli	EFF01863	Unclassified
NZ_CP013556.1	Rhizobium phaseoli	EFF01865	Unclassified
NZ_CP013562.1	Rhizobium phaseoli	EFF01477	Unclassified
NZ_CP013562.1	Rhizobium phaseoli	EFF01478	Unclassified
NZ_CP013567.1	Rhizobium phaseoli	EFF00024	Unclassified
NZ_CP013567.1	Rhizobium phaseoli	EFF01477	Unclassified
NZ_CP013567.1	Rhizobium phaseoli	EFF01478	Unclassified
NZ_CP013567.1	Rhizobium phaseoli	EFF01827	Unclassified
NZ_CP013567.1	Rhizobium phaseoli	EFF01843	Unclassified
NZ_CP013567.1	Rhizobium phaseoli	EFF01844	Unclassified
NZ_CP013567.1	Rhizobium phaseoli	EFF01845	Unclassified
NZ_CP013567.1	Rhizobium phaseoli	EFF01846	Unclassified
NZ_CP013567.1	Rhizobium phaseoli	EFF01851	Unclassified
NZ_CP013567.1	Rhizobium phaseoli	EFF01854	Unclassified
NZ_CP013567.1	Rhizobium phaseoli	EFF01856	Unclassified
NZ_CP013567.1	Rhizobium phaseoli	EFF01859	Unclassified
NZ_CP013567.1	Rhizobium phaseoli	EFF01861	Unclassified
NZ_CP013567.1	Rhizobium phaseoli	EFF01863	Unclassified
NZ_CP013567.1	Rhizobium phaseoli	EFF01865	Unclassified
NZ_CP013584.1	Rhizobium phaseoli	EFF01477	Unclassified
NZ_CP013584.1	Rhizobium phaseoli	EFF01478	Unclassified
NZ_CP013589.1	Rhizobium phaseoli	EFF00024	Unclassified
NZ_CP013589.1	Rhizobium phaseoli	EFF01827	Unclassified
NZ_CP013589.1	Rhizobium phaseoli	EFF01843	Unclassified
NZ_CP013589.1	Rhizobium phaseoli	EFF01844	Unclassified
NZ_CP013589.1	Rhizobium phaseoli	EFF01845	Unclassified
NZ_CP013589.1	Rhizobium phaseoli	EFF01846	Unclassified
NZ_CP013589.1	Rhizobium phaseoli	EFF01851	Unclassified
NZ_CP013589.1	Rhizobium phaseoli	EFF01854	Unclassified
NZ_CP013589.1	Rhizobium phaseoli	EFF01856	Unclassified
NZ_CP013589.1	Rhizobium phaseoli	EFF01859	Unclassified
NZ_CP013589.1	Rhizobium phaseoli	EFF01861	Unclassified
NZ_CP013589.1	Rhizobium phaseoli	EFF01863	Unclassified
NZ_CP013589.1	Rhizobium phaseoli	EFF01865	Unclassified
NZ_CP014208.1	Pantoea ananatis	EFF00560	Unclassified
NZ_CP014208.1	Pantoea ananatis	EFF01309	Unclassified
NZ_CP014345.1	Campylobacter jejuni	EFF00001	Unclassified
NZ_CP014345.1	Campylobacter jejuni	EFF00006	Unclassified
NZ_CP014345.1	Campylobacter jejuni	EFF00012	Unclassified
NZ_CP014345.1	Campylobacter jejuni	EFF00020	Unclassified
NZ_CP014345.1	Campylobacter jejuni	EFF00051	Unclassified
NZ_CP014345.1	Campylobacter jejuni	EFF00054	Unclassified
NZ_CP014345.1	Campylobacter jejuni	EFF00055	Unclassified
NZ_CP014345.1	Campylobacter jejuni	EFF00059	Unclassified
NZ_CP014345.1	Campylobacter jejuni	EFF00065	Unclassified
NZ_CP014345.1	Campylobacter jejuni	EFF00186	Unclassified
NZ_CP014345.1	Campylobacter jejuni	EFF01121	Unclassified
NZ_CP014345.1	Campylobacter jejuni	EFF01123	Unclassified
NZ_CP014345.1	Campylobacter jejuni	EFF01440	Unclassified
NZ_CP014345.1	Campylobacter jejuni	EFF01480	Unclassified
NZ_CP014345.1	Campylobacter jejuni	EFF01528	Unclassified
NZ_CP014345.1	Campylobacter jejuni	EFF01529	Unclassified
NZ_CP014345.1	Campylobacter jejuni	EFF01850	Unclassified
NZ_CP014703.1	Ralstonia solanacearum	EFF00077	Unclassified
NZ_CP014703.1	Ralstonia solanacearum	EFF00255	Unclassified
NZ_CP014703.1	Ralstonia solanacearum	EFF00316	Unclassified
NZ_CP014703.1	Ralstonia solanacearum	EFF00353	Unclassified
NZ_CP014703.1	Ralstonia solanacearum	EFF01477	Unclassified
NZ_CP014703.1	Ralstonia solanacearum	EFF01478	Unclassified
NZ_CP014703.1	Ralstonia solanacearum	EFF01805	Unclassified
NZ_CP014703.1	Ralstonia solanacearum	EFF01847	Unclassified
NZ_CP014703.1	Ralstonia solanacearum	EFF01848	Unclassified
NZ_CP014703.1	Ralstonia solanacearum	EFF01849	Unclassified
NZ_CP014703.1	Ralstonia solanacearum	EFF01901	Unclassified
NZ_CP014743.1	Campylobacter jejuni	EFF00001	Unclassified
NZ_CP014743.1	Campylobacter jejuni	EFF00006	Unclassified
NZ_CP014743.1	Campylobacter jejuni	EFF00012	Unclassified
NZ_CP014743.1	Campylobacter jejuni	EFF00020	Unclassified
NZ_CP014743.1	Campylobacter jejuni	EFF00051	Unclassified
NZ_CP014743.1	Campylobacter jejuni	EFF00054	Unclassified
NZ_CP014743.1	Campylobacter jejuni	EFF00055	Unclassified
NZ_CP014743.1	Campylobacter jejuni	EFF00059	Unclassified
NZ_CP014743.1	Campylobacter jejuni	EFF00065	Unclassified
NZ_CP014743.1	Campylobacter jejuni	EFF00186	Unclassified
NZ_CP014743.1	Campylobacter jejuni	EFF01121	Unclassified
NZ_CP014743.1	Campylobacter jejuni	EFF01123	Unclassified
NZ_CP014743.1	Campylobacter jejuni	EFF01440	Unclassified
NZ_CP014743.1	Campylobacter jejuni	EFF01480	Unclassified
NZ_CP014743.1	Campylobacter jejuni	EFF01528	Unclassified
NZ_CP014743.1	Campylobacter jejuni	EFF01529	Unclassified
NZ_CP014743.1	Campylobacter jejuni	EFF01850	Unclassified
NZ_CP014745.1	Campylobacter jejuni	EFF00001	Unclassified
NZ_CP014745.1	Campylobacter jejuni	EFF00006	Unclassified
NZ_CP014745.1	Campylobacter jejuni	EFF00012	Unclassified
NZ_CP014745.1	Campylobacter jejuni	EFF00020	Unclassified
NZ_CP014745.1	Campylobacter jejuni	EFF00051	Unclassified
NZ_CP014745.1	Campylobacter jejuni	EFF00054	Unclassified
NZ_CP014745.1	Campylobacter jejuni	EFF00055	Unclassified
NZ_CP014745.1	Campylobacter jejuni	EFF00059	Unclassified
NZ_CP014745.1	Campylobacter jejuni	EFF00065	Unclassified
NZ_CP014745.1	Campylobacter jejuni	EFF00186	Unclassified
NZ_CP014745.1	Campylobacter jejuni	EFF01121	Unclassified
NZ_CP014745.1	Campylobacter jejuni	EFF01123	Unclassified
NZ_CP014745.1	Campylobacter jejuni	EFF01440	Unclassified
NZ_CP014745.1	Campylobacter jejuni	EFF01480	Unclassified
NZ_CP014745.1	Campylobacter jejuni	EFF01528	Unclassified
NZ_CP014745.1	Campylobacter jejuni	EFF01529	Unclassified
NZ_CP014745.1	Campylobacter jejuni	EFF01850	Unclassified
NZ_CP015063.1	Mesorhizobium ciceri	EFF01453	Unclassified
NZ_CP015065.1	Mesorhizobium ciceri	EFF01453	Unclassified
NZ_CP015116.1	Ralstonia solanacearum	EFF00077	Unclassified
NZ_CP015116.1	Ralstonia solanacearum	EFF00255	Unclassified
NZ_CP015116.1	Ralstonia solanacearum	EFF00316	Unclassified
NZ_CP015116.1	Ralstonia solanacearum	EFF00353	Unclassified
NZ_CP015116.1	Ralstonia solanacearum	EFF01477	Unclassified
NZ_CP015116.1	Ralstonia solanacearum	EFF01478	Unclassified
NZ_CP015116.1	Ralstonia solanacearum	EFF01805	Unclassified
NZ_CP015116.1	Ralstonia solanacearum	EFF01847	Unclassified
NZ_CP015116.1	Ralstonia solanacearum	EFF01848	Unclassified
NZ_CP015116.1	Ralstonia solanacearum	EFF01849	Unclassified
NZ_CP015116.1	Ralstonia solanacearum	EFF01901	Unclassified
NZ_CP015420.1	Rhodovulum sulfidophilum	EFF00205	Unclassified
NZ_CP015851.1	Ralstonia solanacearum	EFF00077	Unclassified
NZ_CP015851.1	Ralstonia solanacearum	EFF00092	Unclassified
NZ_CP015851.1	Ralstonia solanacearum	EFF00135	Unclassified
NZ_CP015851.1	Ralstonia solanacearum	EFF00136	Unclassified
NZ_CP015851.1	Ralstonia solanacearum	EFF00149	Unclassified
NZ_CP015851.1	Ralstonia solanacearum	EFF00150	Unclassified
NZ_CP015851.1	Ralstonia solanacearum	EFF00255	Unclassified
NZ_CP015851.1	Ralstonia solanacearum	EFF00316	Unclassified
NZ_CP015851.1	Ralstonia solanacearum	EFF00353	Unclassified
NZ_CP015851.1	Ralstonia solanacearum	EFF01477	Unclassified
NZ_CP015851.1	Ralstonia solanacearum	EFF01478	Unclassified
NZ_CP015851.1	Ralstonia solanacearum	EFF01805	Unclassified
NZ_CP015851.1	Ralstonia solanacearum	EFF01847	Unclassified
NZ_CP015851.1	Ralstonia solanacearum	EFF01848	Unclassified
NZ_CP015851.1	Ralstonia solanacearum	EFF01849	Unclassified
NZ_CP015851.1	Ralstonia solanacearum	EFF01901	Unclassified
NZ_CP015960.1	Paraburkholderia caribensis	EFF00077	Unclassified
NZ_CP015960.1	Paraburkholderia caribensis	EFF00255	Unclassified
NZ_CP015960.1	Paraburkholderia caribensis	EFF00316	Unclassified
NZ_CP015960.1	Paraburkholderia caribensis	EFF00353	Unclassified
NZ_CP015960.1	Paraburkholderia caribensis	EFF01453	Unclassified
NZ_CP015960.1	Paraburkholderia caribensis	EFF01805	Unclassified
NZ_CP015960.1	Paraburkholderia caribensis	EFF01847	Unclassified
NZ_CP015960.1	Paraburkholderia caribensis	EFF01848	Unclassified
NZ_CP015960.1	Paraburkholderia caribensis	EFF01849	Unclassified
NZ_CP015960.1	Paraburkholderia caribensis	EFF01901	Unclassified
NZ_CP016416.1	Vibrio scophthalmi	EFF00001	Unclassified
NZ_CP016416.1	Vibrio scophthalmi	EFF00002	Unclassified
NZ_CP016416.1	Vibrio scophthalmi	EFF00004	Unclassified
NZ_CP016416.1	Vibrio scophthalmi	EFF00006	Unclassified
NZ_CP016416.1	Vibrio scophthalmi	EFF00012	Unclassified
NZ_CP016416.1	Vibrio scophthalmi	EFF00020	Unclassified
NZ_CP016416.1	Vibrio scophthalmi	EFF00051	Unclassified
NZ_CP016416.1	Vibrio scophthalmi	EFF00054	Unclassified
NZ_CP016416.1	Vibrio scophthalmi	EFF00055	Unclassified
NZ_CP016416.1	Vibrio scophthalmi	EFF00059	Unclassified
NZ_CP016416.1	Vibrio scophthalmi	EFF00060	Unclassified
NZ_CP016416.1	Vibrio scophthalmi	EFF00065	Unclassified
NZ_CP016416.1	Vibrio scophthalmi	EFF00186	Unclassified
NZ_CP016416.1	Vibrio scophthalmi	EFF01019	Unclassified
NZ_CP016416.1	Vibrio scophthalmi	EFF01121	Unclassified
NZ_CP016416.1	Vibrio scophthalmi	EFF01123	Unclassified
NZ_CP016416.1	Vibrio scophthalmi	EFF01440	Unclassified
NZ_CP016416.1	Vibrio scophthalmi	EFF01480	Unclassified
NZ_CP016416.1	Vibrio scophthalmi	EFF01528	Unclassified
NZ_CP016416.1	Vibrio scophthalmi	EFF01529	Unclassified
NZ_CP016416.1	Vibrio scophthalmi	EFF01534	Unclassified
NZ_CP016416.1	Vibrio scophthalmi	EFF01821	Unclassified
NZ_CP016416.1	Vibrio scophthalmi	EFF01850	Unclassified
NZ_CP016555.1	Ralstonia solanacearum	EFF00077	Unclassified
NZ_CP016555.1	Ralstonia solanacearum	EFF00255	Unclassified
NZ_CP016555.1	Ralstonia solanacearum	EFF00316	Unclassified
NZ_CP016555.1	Ralstonia solanacearum	EFF00353	Unclassified
NZ_CP016555.1	Ralstonia solanacearum	EFF01477	Unclassified
NZ_CP016555.1	Ralstonia solanacearum	EFF01478	Unclassified
NZ_CP016555.1	Ralstonia solanacearum	EFF01805	Unclassified
NZ_CP016555.1	Ralstonia solanacearum	EFF01847	Unclassified
NZ_CP016555.1	Ralstonia solanacearum	EFF01848	Unclassified
NZ_CP016555.1	Ralstonia solanacearum	EFF01849	Unclassified
NZ_CP016555.1	Ralstonia solanacearum	EFF01901	Unclassified
NZ_CP016613.1	Ralstonia solanacearum	EFF00077	Unclassified
NZ_CP016613.1	Ralstonia solanacearum	EFF00255	Unclassified
NZ_CP016613.1	Ralstonia solanacearum	EFF00316	Unclassified
NZ_CP016613.1	Ralstonia solanacearum	EFF00353	Unclassified
NZ_CP016613.1	Ralstonia solanacearum	EFF01477	Unclassified
NZ_CP016613.1	Ralstonia solanacearum	EFF01478	Unclassified
NZ_CP016613.1	Ralstonia solanacearum	EFF01805	Unclassified
NZ_CP016613.1	Ralstonia solanacearum	EFF01847	Unclassified
NZ_CP016613.1	Ralstonia solanacearum	EFF01848	Unclassified
NZ_CP016613.1	Ralstonia solanacearum	EFF01849	Unclassified
NZ_CP016613.1	Ralstonia solanacearum	EFF01901	Unclassified
NZ_CP016905.1	Ralstonia solanacearum	EFF00077	Unclassified
NZ_CP016905.1	Ralstonia solanacearum	EFF00255	Unclassified
NZ_CP016905.1	Ralstonia solanacearum	EFF00316	Unclassified
NZ_CP016905.1	Ralstonia solanacearum	EFF00353	Unclassified
NZ_CP016905.1	Ralstonia solanacearum	EFF01477	Unclassified
NZ_CP016905.1	Ralstonia solanacearum	EFF01478	Unclassified
NZ_CP016905.1	Ralstonia solanacearum	EFF01805	Unclassified
NZ_CP016905.1	Ralstonia solanacearum	EFF01847	Unclassified
NZ_CP016905.1	Ralstonia solanacearum	EFF01848	Unclassified
NZ_CP016905.1	Ralstonia solanacearum	EFF01849	Unclassified
NZ_CP016905.1	Ralstonia solanacearum	EFF01901	Unclassified
NZ_CP016915.1	Ralstonia solanacearum	EFF00077	Unclassified
NZ_CP016915.1	Ralstonia solanacearum	EFF00255	Unclassified
NZ_CP016915.1	Ralstonia solanacearum	EFF00316	Unclassified
NZ_CP016915.1	Ralstonia solanacearum	EFF00353	Unclassified
NZ_CP016915.1	Ralstonia solanacearum	EFF01477	Unclassified
NZ_CP016915.1	Ralstonia solanacearum	EFF01478	Unclassified
NZ_CP016915.1	Ralstonia solanacearum	EFF01805	Unclassified
NZ_CP016915.1	Ralstonia solanacearum	EFF01847	Unclassified
NZ_CP016915.1	Ralstonia solanacearum	EFF01848	Unclassified
NZ_CP016915.1	Ralstonia solanacearum	EFF01849	Unclassified
NZ_CP016915.1	Ralstonia solanacearum	EFF01901	Unclassified
NZ_CP017026.1	Campylobacter coli	EFF00001	Unclassified
NZ_CP017026.1	Campylobacter coli	EFF00006	Unclassified
NZ_CP017026.1	Campylobacter coli	EFF00012	Unclassified
NZ_CP017026.1	Campylobacter coli	EFF00020	Unclassified
NZ_CP017026.1	Campylobacter coli	EFF00051	Unclassified
NZ_CP017026.1	Campylobacter coli	EFF00054	Unclassified
NZ_CP017026.1	Campylobacter coli	EFF00055	Unclassified
NZ_CP017026.1	Campylobacter coli	EFF00059	Unclassified
NZ_CP017026.1	Campylobacter coli	EFF00065	Unclassified
NZ_CP017026.1	Campylobacter coli	EFF00186	Unclassified
NZ_CP017026.1	Campylobacter coli	EFF01121	Unclassified
NZ_CP017026.1	Campylobacter coli	EFF01123	Unclassified
NZ_CP017026.1	Campylobacter coli	EFF01440	Unclassified
NZ_CP017026.1	Campylobacter coli	EFF01480	Unclassified
NZ_CP017026.1	Campylobacter coli	EFF01528	Unclassified
NZ_CP017026.1	Campylobacter coli	EFF01529	Unclassified
NZ_CP017026.1	Campylobacter coli	EFF01850	Unclassified
NZ_CP017244.1	Rhizobium etli	EFF01477	Unclassified
NZ_CP017244.1	Rhizobium etli	EFF01478	Unclassified
NZ_CP017563.1	Paraburkholderia sprentiae	EFF00560	Unclassified
NZ_CP017563.1	Paraburkholderia sprentiae	EFF01309	Unclassified
NZ_CP017563.1	Paraburkholderia sprentiae	EFF01453	Unclassified
NZ_CP017664.1	Cronobacter sp.	EFF00505	Unclassified
NZ_CP017664.1	Cronobacter sp.	EFF00560	Unclassified
NZ_CP017664.1	Cronobacter sp.	EFF01309	Unclassified
NZ_CP017664.1	Cronobacter sp.	EFF01507	Unclassified
NZ_CP017664.1	Cronobacter sp.	EFF01508	Unclassified
NZ_CP017664.1	Cronobacter sp.	EFF01509	Unclassified
NZ_CP017664.1	Cronobacter sp.	EFF01826	Unclassified
NZ_CP017887.1	Pseudomonas frederiksbergensis	EFF00001	Unclassified
NZ_CP017887.1	Pseudomonas frederiksbergensis	EFF00006	Unclassified
NZ_CP017887.1	Pseudomonas frederiksbergensis	EFF00012	Unclassified
NZ_CP017887.1	Pseudomonas frederiksbergensis	EFF00020	Unclassified
NZ_CP017887.1	Pseudomonas frederiksbergensis	EFF00051	Unclassified
NZ_CP017887.1	Pseudomonas frederiksbergensis	EFF00054	Unclassified
NZ_CP017887.1	Pseudomonas frederiksbergensis	EFF00055	Unclassified
NZ_CP017887.1	Pseudomonas frederiksbergensis	EFF00059	Unclassified
NZ_CP017887.1	Pseudomonas frederiksbergensis	EFF00060	Unclassified
NZ_CP017887.1	Pseudomonas frederiksbergensis	EFF00065	Unclassified
NZ_CP017887.1	Pseudomonas frederiksbergensis	EFF00186	Unclassified
NZ_CP017887.1	Pseudomonas frederiksbergensis	EFF01019	Unclassified
NZ_CP017887.1	Pseudomonas frederiksbergensis	EFF01121	Unclassified
NZ_CP017887.1	Pseudomonas frederiksbergensis	EFF01123	Unclassified
NZ_CP017887.1	Pseudomonas frederiksbergensis	EFF01440	Unclassified
NZ_CP017887.1	Pseudomonas frederiksbergensis	EFF01480	Unclassified
NZ_CP017887.1	Pseudomonas frederiksbergensis	EFF01528	Unclassified
NZ_CP017887.1	Pseudomonas frederiksbergensis	EFF01529	Unclassified
NZ_CP017887.1	Pseudomonas frederiksbergensis	EFF01534	Unclassified
NZ_CP017887.1	Pseudomonas frederiksbergensis	EFF01850	Unclassified
NZ_CP018901.1	Campylobacter coli	EFF00001	Unclassified
NZ_CP018901.1	Campylobacter coli	EFF00006	Unclassified
NZ_CP018901.1	Campylobacter coli	EFF00012	Unclassified
NZ_CP018901.1	Campylobacter coli	EFF00020	Unclassified
NZ_CP018901.1	Campylobacter coli	EFF00051	Unclassified
NZ_CP018901.1	Campylobacter coli	EFF00054	Unclassified
NZ_CP018901.1	Campylobacter coli	EFF00055	Unclassified
NZ_CP018901.1	Campylobacter coli	EFF00059	Unclassified
NZ_CP018901.1	Campylobacter coli	EFF00065	Unclassified
NZ_CP018901.1	Campylobacter coli	EFF00186	Unclassified
NZ_CP018901.1	Campylobacter coli	EFF01121	Unclassified
NZ_CP018901.1	Campylobacter coli	EFF01123	Unclassified
NZ_CP018901.1	Campylobacter coli	EFF01440	Unclassified
NZ_CP018901.1	Campylobacter coli	EFF01480	Unclassified
NZ_CP018901.1	Campylobacter coli	EFF01528	Unclassified
NZ_CP018901.1	Campylobacter coli	EFF01529	Unclassified
NZ_CP018901.1	Campylobacter coli	EFF01850	Unclassified
NZ_CP019063.1	Rahnella sp.	EFF00560	Unclassified
NZ_CP019063.1	Rahnella sp.	EFF01309	Unclassified
NZ_CP019063.1	Rahnella sp.	EFF01479	Unclassified
NZ_CP019063.1	Rahnella sp.	EFF01826	Unclassified
NZ_CP020372.1	Candidatus Thiodictyon syntrophicum	EFF00009	Unclassified
NZ_CP020372.1	Candidatus Thiodictyon syntrophicum	EFF00183	Unclassified
NZ_CP020372.1	Candidatus Thiodictyon syntrophicum	EFF00205	Unclassified
NZ_CP020385.1	Rhodovulum sp.	EFF00205	Unclassified
NZ_CP020911.1	Rhizobium etli	EFF00024	Unclassified
NZ_CP020911.1	Rhizobium etli	EFF01827	Unclassified
NZ_CP020911.1	Rhizobium etli	EFF01843	Unclassified
NZ_CP020911.1	Rhizobium etli	EFF01844	Unclassified
NZ_CP020911.1	Rhizobium etli	EFF01845	Unclassified
NZ_CP020911.1	Rhizobium etli	EFF01846	Unclassified
NZ_CP020911.1	Rhizobium etli	EFF01851	Unclassified
NZ_CP020911.1	Rhizobium etli	EFF01854	Unclassified
NZ_CP020911.1	Rhizobium etli	EFF01856	Unclassified
NZ_CP020911.1	Rhizobium etli	EFF01859	Unclassified
NZ_CP020911.1	Rhizobium etli	EFF01861	Unclassified
NZ_CP020911.1	Rhizobium etli	EFF01863	Unclassified
NZ_CP020911.1	Rhizobium etli	EFF01865	Unclassified
NZ_CP021071.1	Mesorhizobium sp.	EFF01453	Unclassified
NZ_CP021127.1	Rhizobium sp.	EFF00024	Unclassified
NZ_CP021127.1	Rhizobium sp.	EFF01827	Unclassified
NZ_CP021127.1	Rhizobium sp.	EFF01843	Unclassified
NZ_CP021127.1	Rhizobium sp.	EFF01844	Unclassified
NZ_CP021127.1	Rhizobium sp.	EFF01845	Unclassified
NZ_CP021127.1	Rhizobium sp.	EFF01846	Unclassified
NZ_CP021127.1	Rhizobium sp.	EFF01851	Unclassified
NZ_CP021127.1	Rhizobium sp.	EFF01854	Unclassified
NZ_CP021127.1	Rhizobium sp.	EFF01856	Unclassified
NZ_CP021127.1	Rhizobium sp.	EFF01859	Unclassified
NZ_CP021127.1	Rhizobium sp.	EFF01861	Unclassified
NZ_CP021127.1	Rhizobium sp.	EFF01863	Unclassified
NZ_CP021127.1	Rhizobium sp.	EFF01865	Unclassified
NZ_CP021449.1	Ralstonia solanacearum	EFF00077	Unclassified
NZ_CP021449.1	Ralstonia solanacearum	EFF00092	Unclassified
NZ_CP021449.1	Ralstonia solanacearum	EFF00135	Unclassified
NZ_CP021449.1	Ralstonia solanacearum	EFF00136	Unclassified
NZ_CP021449.1	Ralstonia solanacearum	EFF00149	Unclassified
NZ_CP021449.1	Ralstonia solanacearum	EFF00150	Unclassified
NZ_CP021449.1	Ralstonia solanacearum	EFF00255	Unclassified
NZ_CP021449.1	Ralstonia solanacearum	EFF00316	Unclassified
NZ_CP021449.1	Ralstonia solanacearum	EFF00353	Unclassified
NZ_CP021449.1	Ralstonia solanacearum	EFF01477	Unclassified
NZ_CP021449.1	Ralstonia solanacearum	EFF01478	Unclassified
NZ_CP021449.1	Ralstonia solanacearum	EFF01805	Unclassified
NZ_CP021449.1	Ralstonia solanacearum	EFF01847	Unclassified
NZ_CP021449.1	Ralstonia solanacearum	EFF01848	Unclassified
NZ_CP021449.1	Ralstonia solanacearum	EFF01849	Unclassified
NZ_CP021449.1	Ralstonia solanacearum	EFF01901	Unclassified
NZ_CP021653.1	Ralstonia solanacearum	EFF00077	Unclassified
NZ_CP021653.1	Ralstonia solanacearum	EFF00092	Unclassified
NZ_CP021653.1	Ralstonia solanacearum	EFF00135	Unclassified
NZ_CP021653.1	Ralstonia solanacearum	EFF00136	Unclassified
NZ_CP021653.1	Ralstonia solanacearum	EFF00149	Unclassified
NZ_CP021653.1	Ralstonia solanacearum	EFF00150	Unclassified
NZ_CP021653.1	Ralstonia solanacearum	EFF00255	Unclassified
NZ_CP021653.1	Ralstonia solanacearum	EFF00316	Unclassified
NZ_CP021653.1	Ralstonia solanacearum	EFF00353	Unclassified
NZ_CP021653.1	Ralstonia solanacearum	EFF01477	Unclassified
NZ_CP021653.1	Ralstonia solanacearum	EFF01478	Unclassified
NZ_CP021653.1	Ralstonia solanacearum	EFF01805	Unclassified
NZ_CP021653.1	Ralstonia solanacearum	EFF01847	Unclassified
NZ_CP021653.1	Ralstonia solanacearum	EFF01848	Unclassified
NZ_CP021653.1	Ralstonia solanacearum	EFF01849	Unclassified
NZ_CP021653.1	Ralstonia solanacearum	EFF01901	Unclassified
NZ_CP021763.1	Ralstonia pseudosolanacearum	EFF00077	Unclassified
NZ_CP021763.1	Ralstonia pseudosolanacearum	EFF00255	Unclassified
NZ_CP021763.1	Ralstonia pseudosolanacearum	EFF00316	Unclassified
NZ_CP021763.1	Ralstonia pseudosolanacearum	EFF00353	Unclassified
NZ_CP021763.1	Ralstonia pseudosolanacearum	EFF01477	Unclassified
NZ_CP021763.1	Ralstonia pseudosolanacearum	EFF01478	Unclassified
NZ_CP021763.1	Ralstonia pseudosolanacearum	EFF01805	Unclassified
NZ_CP021763.1	Ralstonia pseudosolanacearum	EFF01847	Unclassified
NZ_CP021763.1	Ralstonia pseudosolanacearum	EFF01848	Unclassified
NZ_CP021763.1	Ralstonia pseudosolanacearum	EFF01849	Unclassified
NZ_CP021763.1	Ralstonia pseudosolanacearum	EFF01901	Unclassified
NZ_CP021767.1	Ralstonia solanacearum	EFF00077	Unclassified
NZ_CP021767.1	Ralstonia solanacearum	EFF00092	Unclassified
NZ_CP021767.1	Ralstonia solanacearum	EFF00135	Unclassified
NZ_CP021767.1	Ralstonia solanacearum	EFF00136	Unclassified
NZ_CP021767.1	Ralstonia solanacearum	EFF00149	Unclassified
NZ_CP021767.1	Ralstonia solanacearum	EFF00150	Unclassified
NZ_CP021767.1	Ralstonia solanacearum	EFF00255	Unclassified
NZ_CP021767.1	Ralstonia solanacearum	EFF00316	Unclassified
NZ_CP021767.1	Ralstonia solanacearum	EFF00353	Unclassified
NZ_CP021767.1	Ralstonia solanacearum	EFF01477	Unclassified
NZ_CP021767.1	Ralstonia solanacearum	EFF01478	Unclassified
NZ_CP021767.1	Ralstonia solanacearum	EFF01805	Unclassified
NZ_CP021767.1	Ralstonia solanacearum	EFF01847	Unclassified
NZ_CP021767.1	Ralstonia solanacearum	EFF01848	Unclassified
NZ_CP021767.1	Ralstonia solanacearum	EFF01849	Unclassified
NZ_CP021767.1	Ralstonia solanacearum	EFF01901	Unclassified
NZ_CP021914.1	Sagittula sp.	EFF00205	Unclassified
NZ_CP022280.1	Escherichia coli	EFF00561	Unclassified
NZ_CP022280.1	Escherichia coli	EFF01901	Unclassified
NZ_CP022367.1	Azospirillum sp.	EFF01477	Unclassified
NZ_CP022367.1	Azospirillum sp.	EFF01901	Unclassified
NZ_CP022482.1	Ralstonia solanacearum	EFF00077	Unclassified
NZ_CP022482.1	Ralstonia solanacearum	EFF00255	Unclassified
NZ_CP022482.1	Ralstonia solanacearum	EFF00316	Unclassified
NZ_CP022482.1	Ralstonia solanacearum	EFF00353	Unclassified
NZ_CP022482.1	Ralstonia solanacearum	EFF01477	Unclassified
NZ_CP022482.1	Ralstonia solanacearum	EFF01478	Unclassified
NZ_CP022482.1	Ralstonia solanacearum	EFF01805	Unclassified
NZ_CP022482.1	Ralstonia solanacearum	EFF01847	Unclassified
NZ_CP022482.1	Ralstonia solanacearum	EFF01848	Unclassified
NZ_CP022482.1	Ralstonia solanacearum	EFF01849	Unclassified
NZ_CP022482.1	Ralstonia solanacearum	EFF01901	Unclassified
NZ_CP022565.1	Rhizobium leguminosarum	EFF00024	Unclassified
NZ_CP022565.1	Rhizobium leguminosarum	EFF01477	Unclassified
NZ_CP022565.1	Rhizobium leguminosarum	EFF01478	Unclassified
NZ_CP022565.1	Rhizobium leguminosarum	EFF01827	Unclassified
NZ_CP022565.1	Rhizobium leguminosarum	EFF01843	Unclassified
NZ_CP022565.1	Rhizobium leguminosarum	EFF01844	Unclassified
NZ_CP022565.1	Rhizobium leguminosarum	EFF01845	Unclassified
NZ_CP022565.1	Rhizobium leguminosarum	EFF01846	Unclassified
NZ_CP022565.1	Rhizobium leguminosarum	EFF01851	Unclassified
NZ_CP022565.1	Rhizobium leguminosarum	EFF01854	Unclassified
NZ_CP022565.1	Rhizobium leguminosarum	EFF01856	Unclassified
NZ_CP022565.1	Rhizobium leguminosarum	EFF01859	Unclassified
NZ_CP022565.1	Rhizobium leguminosarum	EFF01861	Unclassified
NZ_CP022565.1	Rhizobium leguminosarum	EFF01863	Unclassified
NZ_CP022565.1	Rhizobium leguminosarum	EFF01865	Unclassified
NZ_CP022756.1	Ralstonia solanacearum	EFF00077	Unclassified
NZ_CP022756.1	Ralstonia solanacearum	EFF00255	Unclassified
NZ_CP022756.1	Ralstonia solanacearum	EFF00316	Unclassified
NZ_CP022756.1	Ralstonia solanacearum	EFF00353	Unclassified
NZ_CP022756.1	Ralstonia solanacearum	EFF01477	Unclassified
NZ_CP022756.1	Ralstonia solanacearum	EFF01478	Unclassified
NZ_CP022756.1	Ralstonia solanacearum	EFF01805	Unclassified
NZ_CP022756.1	Ralstonia solanacearum	EFF01847	Unclassified
NZ_CP022756.1	Ralstonia solanacearum	EFF01848	Unclassified
NZ_CP022756.1	Ralstonia solanacearum	EFF01849	Unclassified
NZ_CP022756.1	Ralstonia solanacearum	EFF01901	Unclassified
NZ_CP022758.1	Ralstonia solanacearum	EFF00077	Unclassified
NZ_CP022758.1	Ralstonia solanacearum	EFF00255	Unclassified
NZ_CP022758.1	Ralstonia solanacearum	EFF00316	Unclassified
NZ_CP022758.1	Ralstonia solanacearum	EFF00353	Unclassified
NZ_CP022758.1	Ralstonia solanacearum	EFF01477	Unclassified
NZ_CP022758.1	Ralstonia solanacearum	EFF01478	Unclassified
NZ_CP022758.1	Ralstonia solanacearum	EFF01805	Unclassified
NZ_CP022758.1	Ralstonia solanacearum	EFF01847	Unclassified
NZ_CP022758.1	Ralstonia solanacearum	EFF01848	Unclassified
NZ_CP022758.1	Ralstonia solanacearum	EFF01849	Unclassified
NZ_CP022758.1	Ralstonia solanacearum	EFF01901	Unclassified
NZ_CP022760.1	Ralstonia solanacearum	EFF00077	Unclassified
NZ_CP022760.1	Ralstonia solanacearum	EFF00144	Unclassified
NZ_CP022760.1	Ralstonia solanacearum	EFF00255	Unclassified
NZ_CP022760.1	Ralstonia solanacearum	EFF00316	Unclassified
NZ_CP022760.1	Ralstonia solanacearum	EFF00353	Unclassified
NZ_CP022760.1	Ralstonia solanacearum	EFF01477	Unclassified
NZ_CP022760.1	Ralstonia solanacearum	EFF01478	Unclassified
NZ_CP022760.1	Ralstonia solanacearum	EFF01805	Unclassified
NZ_CP022760.1	Ralstonia solanacearum	EFF01847	Unclassified
NZ_CP022760.1	Ralstonia solanacearum	EFF01848	Unclassified
NZ_CP022760.1	Ralstonia solanacearum	EFF01849	Unclassified
NZ_CP022760.1	Ralstonia solanacearum	EFF01901	Unclassified
NZ_CP022762.1	Ralstonia solanacearum	EFF00077	Unclassified
NZ_CP022762.1	Ralstonia solanacearum	EFF00255	Unclassified
NZ_CP022762.1	Ralstonia solanacearum	EFF00316	Unclassified
NZ_CP022762.1	Ralstonia solanacearum	EFF00353	Unclassified
NZ_CP022762.1	Ralstonia solanacearum	EFF01477	Unclassified
NZ_CP022762.1	Ralstonia solanacearum	EFF01478	Unclassified
NZ_CP022762.1	Ralstonia solanacearum	EFF01805	Unclassified
NZ_CP022762.1	Ralstonia solanacearum	EFF01847	Unclassified
NZ_CP022762.1	Ralstonia solanacearum	EFF01848	Unclassified
NZ_CP022762.1	Ralstonia solanacearum	EFF01849	Unclassified
NZ_CP022762.1	Ralstonia solanacearum	EFF01901	Unclassified
NZ_CP022764.1	Ralstonia solanacearum	EFF00077	Unclassified
NZ_CP022764.1	Ralstonia solanacearum	EFF00255	Unclassified
NZ_CP022764.1	Ralstonia solanacearum	EFF00316	Unclassified
NZ_CP022764.1	Ralstonia solanacearum	EFF00353	Unclassified
NZ_CP022764.1	Ralstonia solanacearum	EFF01477	Unclassified
NZ_CP022764.1	Ralstonia solanacearum	EFF01478	Unclassified
NZ_CP022764.1	Ralstonia solanacearum	EFF01805	Unclassified
NZ_CP022764.1	Ralstonia solanacearum	EFF01847	Unclassified
NZ_CP022764.1	Ralstonia solanacearum	EFF01848	Unclassified
NZ_CP022764.1	Ralstonia solanacearum	EFF01849	Unclassified
NZ_CP022764.1	Ralstonia solanacearum	EFF01901	Unclassified
NZ_CP022766.1	Ralstonia solanacearum	EFF00077	Unclassified
NZ_CP022766.1	Ralstonia solanacearum	EFF00255	Unclassified
NZ_CP022766.1	Ralstonia solanacearum	EFF00316	Unclassified
NZ_CP022766.1	Ralstonia solanacearum	EFF00353	Unclassified
NZ_CP022766.1	Ralstonia solanacearum	EFF01477	Unclassified
NZ_CP022766.1	Ralstonia solanacearum	EFF01478	Unclassified
NZ_CP022766.1	Ralstonia solanacearum	EFF01805	Unclassified
NZ_CP022766.1	Ralstonia solanacearum	EFF01847	Unclassified
NZ_CP022766.1	Ralstonia solanacearum	EFF01848	Unclassified
NZ_CP022766.1	Ralstonia solanacearum	EFF01849	Unclassified
NZ_CP022766.1	Ralstonia solanacearum	EFF01901	Unclassified
NZ_CP022769.1	Ralstonia solanacearum	EFF00077	Unclassified
NZ_CP022769.1	Ralstonia solanacearum	EFF00255	Unclassified
NZ_CP022769.1	Ralstonia solanacearum	EFF00316	Unclassified
NZ_CP022769.1	Ralstonia solanacearum	EFF00353	Unclassified
NZ_CP022769.1	Ralstonia solanacearum	EFF01477	Unclassified
NZ_CP022769.1	Ralstonia solanacearum	EFF01478	Unclassified
NZ_CP022769.1	Ralstonia solanacearum	EFF01805	Unclassified
NZ_CP022769.1	Ralstonia solanacearum	EFF01847	Unclassified
NZ_CP022769.1	Ralstonia solanacearum	EFF01848	Unclassified
NZ_CP022769.1	Ralstonia solanacearum	EFF01849	Unclassified
NZ_CP022769.1	Ralstonia solanacearum	EFF01901	Unclassified
NZ_CP022771.1	Ralstonia solanacearum	EFF00077	Unclassified
NZ_CP022771.1	Ralstonia solanacearum	EFF00255	Unclassified
NZ_CP022771.1	Ralstonia solanacearum	EFF00316	Unclassified
NZ_CP022771.1	Ralstonia solanacearum	EFF00353	Unclassified
NZ_CP022771.1	Ralstonia solanacearum	EFF01477	Unclassified
NZ_CP022771.1	Ralstonia solanacearum	EFF01478	Unclassified
NZ_CP022771.1	Ralstonia solanacearum	EFF01805	Unclassified
NZ_CP022771.1	Ralstonia solanacearum	EFF01847	Unclassified
NZ_CP022771.1	Ralstonia solanacearum	EFF01848	Unclassified
NZ_CP022771.1	Ralstonia solanacearum	EFF01849	Unclassified
NZ_CP022771.1	Ralstonia solanacearum	EFF01901	Unclassified
NZ_CP022773.1	Ralstonia solanacearum	EFF00077	Unclassified
NZ_CP022773.1	Ralstonia solanacearum	EFF00255	Unclassified
NZ_CP022773.1	Ralstonia solanacearum	EFF00316	Unclassified
NZ_CP022773.1	Ralstonia solanacearum	EFF00353	Unclassified
NZ_CP022773.1	Ralstonia solanacearum	EFF01477	Unclassified
NZ_CP022773.1	Ralstonia solanacearum	EFF01478	Unclassified
NZ_CP022773.1	Ralstonia solanacearum	EFF01805	Unclassified
NZ_CP022773.1	Ralstonia solanacearum	EFF01847	Unclassified
NZ_CP022773.1	Ralstonia solanacearum	EFF01848	Unclassified
NZ_CP022773.1	Ralstonia solanacearum	EFF01849	Unclassified
NZ_CP022773.1	Ralstonia solanacearum	EFF01901	Unclassified
NZ_CP022777.1	Ralstonia solanacearum	EFF00077	Unclassified
NZ_CP022777.1	Ralstonia solanacearum	EFF00255	Unclassified
NZ_CP022777.1	Ralstonia solanacearum	EFF00316	Unclassified
NZ_CP022777.1	Ralstonia solanacearum	EFF00353	Unclassified
NZ_CP022777.1	Ralstonia solanacearum	EFF01477	Unclassified
NZ_CP022777.1	Ralstonia solanacearum	EFF01478	Unclassified
NZ_CP022777.1	Ralstonia solanacearum	EFF01805	Unclassified
NZ_CP022777.1	Ralstonia solanacearum	EFF01847	Unclassified
NZ_CP022777.1	Ralstonia solanacearum	EFF01848	Unclassified
NZ_CP022777.1	Ralstonia solanacearum	EFF01849	Unclassified
NZ_CP022777.1	Ralstonia solanacearum	EFF01901	Unclassified
NZ_CP022779.1	Ralstonia solanacearum	EFF00077	Unclassified
NZ_CP022779.1	Ralstonia solanacearum	EFF00255	Unclassified
NZ_CP022779.1	Ralstonia solanacearum	EFF00316	Unclassified
NZ_CP022779.1	Ralstonia solanacearum	EFF00353	Unclassified
NZ_CP022779.1	Ralstonia solanacearum	EFF01477	Unclassified
NZ_CP022779.1	Ralstonia solanacearum	EFF01478	Unclassified
NZ_CP022779.1	Ralstonia solanacearum	EFF01805	Unclassified
NZ_CP022779.1	Ralstonia solanacearum	EFF01847	Unclassified
NZ_CP022779.1	Ralstonia solanacearum	EFF01848	Unclassified
NZ_CP022779.1	Ralstonia solanacearum	EFF01849	Unclassified
NZ_CP022779.1	Ralstonia solanacearum	EFF01901	Unclassified
NZ_CP022781.1	Ralstonia solanacearum	EFF00077	Unclassified
NZ_CP022781.1	Ralstonia solanacearum	EFF00255	Unclassified
NZ_CP022781.1	Ralstonia solanacearum	EFF00316	Unclassified
NZ_CP022781.1	Ralstonia solanacearum	EFF00353	Unclassified
NZ_CP022781.1	Ralstonia solanacearum	EFF01477	Unclassified
NZ_CP022781.1	Ralstonia solanacearum	EFF01478	Unclassified
NZ_CP022781.1	Ralstonia solanacearum	EFF01805	Unclassified
NZ_CP022781.1	Ralstonia solanacearum	EFF01847	Unclassified
NZ_CP022781.1	Ralstonia solanacearum	EFF01848	Unclassified
NZ_CP022781.1	Ralstonia solanacearum	EFF01849	Unclassified
NZ_CP022781.1	Ralstonia solanacearum	EFF01901	Unclassified
NZ_CP022783.1	Ralstonia solanacearum	EFF00077	Unclassified
NZ_CP022783.1	Ralstonia solanacearum	EFF00092	Unclassified
NZ_CP022783.1	Ralstonia solanacearum	EFF00135	Unclassified
NZ_CP022783.1	Ralstonia solanacearum	EFF00136	Unclassified
NZ_CP022783.1	Ralstonia solanacearum	EFF00149	Unclassified
NZ_CP022783.1	Ralstonia solanacearum	EFF00150	Unclassified
NZ_CP022783.1	Ralstonia solanacearum	EFF00255	Unclassified
NZ_CP022783.1	Ralstonia solanacearum	EFF00316	Unclassified
NZ_CP022783.1	Ralstonia solanacearum	EFF00353	Unclassified
NZ_CP022783.1	Ralstonia solanacearum	EFF01477	Unclassified
NZ_CP022783.1	Ralstonia solanacearum	EFF01478	Unclassified
NZ_CP022783.1	Ralstonia solanacearum	EFF01805	Unclassified
NZ_CP022783.1	Ralstonia solanacearum	EFF01847	Unclassified
NZ_CP022783.1	Ralstonia solanacearum	EFF01848	Unclassified
NZ_CP022783.1	Ralstonia solanacearum	EFF01849	Unclassified
NZ_CP022783.1	Ralstonia solanacearum	EFF01901	Unclassified
NZ_CP022785.1	Ralstonia solanacearum	EFF00077	Unclassified
NZ_CP022785.1	Ralstonia solanacearum	EFF00255	Unclassified
NZ_CP022785.1	Ralstonia solanacearum	EFF00316	Unclassified
NZ_CP022785.1	Ralstonia solanacearum	EFF00353	Unclassified
NZ_CP022785.1	Ralstonia solanacearum	EFF01477	Unclassified
NZ_CP022785.1	Ralstonia solanacearum	EFF01478	Unclassified
NZ_CP022785.1	Ralstonia solanacearum	EFF01805	Unclassified
NZ_CP022785.1	Ralstonia solanacearum	EFF01847	Unclassified
NZ_CP022785.1	Ralstonia solanacearum	EFF01848	Unclassified
NZ_CP022785.1	Ralstonia solanacearum	EFF01849	Unclassified
NZ_CP022785.1	Ralstonia solanacearum	EFF01901	Unclassified
NZ_CP022787.1	Ralstonia solanacearum	EFF00077	Unclassified
NZ_CP022787.1	Ralstonia solanacearum	EFF00255	Unclassified
NZ_CP022787.1	Ralstonia solanacearum	EFF00316	Unclassified
NZ_CP022787.1	Ralstonia solanacearum	EFF00353	Unclassified
NZ_CP022787.1	Ralstonia solanacearum	EFF01477	Unclassified
NZ_CP022787.1	Ralstonia solanacearum	EFF01478	Unclassified
NZ_CP022787.1	Ralstonia solanacearum	EFF01805	Unclassified
NZ_CP022787.1	Ralstonia solanacearum	EFF01847	Unclassified
NZ_CP022787.1	Ralstonia solanacearum	EFF01848	Unclassified
NZ_CP022787.1	Ralstonia solanacearum	EFF01849	Unclassified
NZ_CP022787.1	Ralstonia solanacearum	EFF01901	Unclassified
NZ_CP022789.1	Ralstonia solanacearum	EFF00077	Unclassified
NZ_CP022789.1	Ralstonia solanacearum	EFF00144	Unclassified
NZ_CP022789.1	Ralstonia solanacearum	EFF00255	Unclassified
NZ_CP022789.1	Ralstonia solanacearum	EFF00316	Unclassified
NZ_CP022789.1	Ralstonia solanacearum	EFF00353	Unclassified
NZ_CP022789.1	Ralstonia solanacearum	EFF01477	Unclassified
NZ_CP022789.1	Ralstonia solanacearum	EFF01478	Unclassified
NZ_CP022789.1	Ralstonia solanacearum	EFF01805	Unclassified
NZ_CP022789.1	Ralstonia solanacearum	EFF01847	Unclassified
NZ_CP022789.1	Ralstonia solanacearum	EFF01848	Unclassified
NZ_CP022789.1	Ralstonia solanacearum	EFF01849	Unclassified
NZ_CP022789.1	Ralstonia solanacearum	EFF01901	Unclassified
NZ_CP022791.1	Ralstonia solanacearum	EFF00077	Unclassified
NZ_CP022791.1	Ralstonia solanacearum	EFF00255	Unclassified
NZ_CP022791.1	Ralstonia solanacearum	EFF00316	Unclassified
NZ_CP022791.1	Ralstonia solanacearum	EFF00353	Unclassified
NZ_CP022791.1	Ralstonia solanacearum	EFF01477	Unclassified
NZ_CP022791.1	Ralstonia solanacearum	EFF01478	Unclassified
NZ_CP022791.1	Ralstonia solanacearum	EFF01805	Unclassified
NZ_CP022791.1	Ralstonia solanacearum	EFF01847	Unclassified
NZ_CP022791.1	Ralstonia solanacearum	EFF01848	Unclassified
NZ_CP022791.1	Ralstonia solanacearum	EFF01849	Unclassified
NZ_CP022791.1	Ralstonia solanacearum	EFF01901	Unclassified
NZ_CP022793.1	Ralstonia solanacearum	EFF00077	Unclassified
NZ_CP022793.1	Ralstonia solanacearum	EFF00255	Unclassified
NZ_CP022793.1	Ralstonia solanacearum	EFF00316	Unclassified
NZ_CP022793.1	Ralstonia solanacearum	EFF00353	Unclassified
NZ_CP022793.1	Ralstonia solanacearum	EFF01477	Unclassified
NZ_CP022793.1	Ralstonia solanacearum	EFF01478	Unclassified
NZ_CP022793.1	Ralstonia solanacearum	EFF01805	Unclassified
NZ_CP022793.1	Ralstonia solanacearum	EFF01847	Unclassified
NZ_CP022793.1	Ralstonia solanacearum	EFF01848	Unclassified
NZ_CP022793.1	Ralstonia solanacearum	EFF01849	Unclassified
NZ_CP022793.1	Ralstonia solanacearum	EFF01901	Unclassified
NZ_CP022795.1	Ralstonia solanacearum	EFF00077	Unclassified
NZ_CP022795.1	Ralstonia solanacearum	EFF00092	Unclassified
NZ_CP022795.1	Ralstonia solanacearum	EFF00135	Unclassified
NZ_CP022795.1	Ralstonia solanacearum	EFF00136	Unclassified
NZ_CP022795.1	Ralstonia solanacearum	EFF00149	Unclassified
NZ_CP022795.1	Ralstonia solanacearum	EFF00150	Unclassified
NZ_CP022795.1	Ralstonia solanacearum	EFF00255	Unclassified
NZ_CP022795.1	Ralstonia solanacearum	EFF00316	Unclassified
NZ_CP022795.1	Ralstonia solanacearum	EFF00353	Unclassified
NZ_CP022795.1	Ralstonia solanacearum	EFF01477	Unclassified
NZ_CP022795.1	Ralstonia solanacearum	EFF01478	Unclassified
NZ_CP022795.1	Ralstonia solanacearum	EFF01805	Unclassified
NZ_CP022795.1	Ralstonia solanacearum	EFF01847	Unclassified
NZ_CP022795.1	Ralstonia solanacearum	EFF01848	Unclassified
NZ_CP022795.1	Ralstonia solanacearum	EFF01849	Unclassified
NZ_CP022795.1	Ralstonia solanacearum	EFF01901	Unclassified
NZ_CP022797.1	Ralstonia solanacearum	EFF00077	Unclassified
NZ_CP022797.1	Ralstonia solanacearum	EFF00255	Unclassified
NZ_CP022797.1	Ralstonia solanacearum	EFF00316	Unclassified
NZ_CP022797.1	Ralstonia solanacearum	EFF00353	Unclassified
NZ_CP022797.1	Ralstonia solanacearum	EFF01477	Unclassified
NZ_CP022797.1	Ralstonia solanacearum	EFF01478	Unclassified
NZ_CP022797.1	Ralstonia solanacearum	EFF01805	Unclassified
NZ_CP022797.1	Ralstonia solanacearum	EFF01847	Unclassified
NZ_CP022797.1	Ralstonia solanacearum	EFF01848	Unclassified
NZ_CP022797.1	Ralstonia solanacearum	EFF01849	Unclassified
NZ_CP022797.1	Ralstonia solanacearum	EFF01901	Unclassified
NZ_CP022799.1	Ralstonia solanacearum	EFF00077	Unclassified
NZ_CP022799.1	Ralstonia solanacearum	EFF00255	Unclassified
NZ_CP022799.1	Ralstonia solanacearum	EFF00316	Unclassified
NZ_CP022799.1	Ralstonia solanacearum	EFF00353	Unclassified
NZ_CP022799.1	Ralstonia solanacearum	EFF01477	Unclassified
NZ_CP022799.1	Ralstonia solanacearum	EFF01478	Unclassified
NZ_CP022799.1	Ralstonia solanacearum	EFF01805	Unclassified
NZ_CP022799.1	Ralstonia solanacearum	EFF01847	Unclassified
NZ_CP022799.1	Ralstonia solanacearum	EFF01848	Unclassified
NZ_CP022799.1	Ralstonia solanacearum	EFF01849	Unclassified
NZ_CP022799.1	Ralstonia solanacearum	EFF01901	Unclassified
NZ_CP022991.1	Paraburkholderia aromaticivorans	EFF01896	Unclassified
NZ_CP023000.1	Rhizobium sp.	EFF00024	Unclassified
NZ_CP023000.1	Rhizobium sp.	EFF01477	Unclassified
NZ_CP023000.1	Rhizobium sp.	EFF01478	Unclassified
NZ_CP023000.1	Rhizobium sp.	EFF01827	Unclassified
NZ_CP023000.1	Rhizobium sp.	EFF01843	Unclassified
NZ_CP023000.1	Rhizobium sp.	EFF01844	Unclassified
NZ_CP023000.1	Rhizobium sp.	EFF01845	Unclassified
NZ_CP023000.1	Rhizobium sp.	EFF01846	Unclassified
NZ_CP023000.1	Rhizobium sp.	EFF01851	Unclassified
NZ_CP023000.1	Rhizobium sp.	EFF01854	Unclassified
NZ_CP023000.1	Rhizobium sp.	EFF01856	Unclassified
NZ_CP023000.1	Rhizobium sp.	EFF01859	Unclassified
NZ_CP023000.1	Rhizobium sp.	EFF01861	Unclassified
NZ_CP023000.1	Rhizobium sp.	EFF01863	Unclassified
NZ_CP023000.1	Rhizobium sp.	EFF01865	Unclassified
NZ_CP023549.1	Rhodobacter sp.	EFF01478	Unclassified
NZ_CP024200.1	Thalassospira marina	EFF00001	Unclassified
NZ_CP024200.1	Thalassospira marina	EFF00006	Unclassified
NZ_CP024200.1	Thalassospira marina	EFF00012	Unclassified
NZ_CP024200.1	Thalassospira marina	EFF00020	Unclassified
NZ_CP024200.1	Thalassospira marina	EFF00051	Unclassified
NZ_CP024200.1	Thalassospira marina	EFF00054	Unclassified
NZ_CP024200.1	Thalassospira marina	EFF00055	Unclassified
NZ_CP024200.1	Thalassospira marina	EFF00059	Unclassified
NZ_CP024200.1	Thalassospira marina	EFF00065	Unclassified
NZ_CP024200.1	Thalassospira marina	EFF00186	Unclassified
NZ_CP024200.1	Thalassospira marina	EFF01121	Unclassified
NZ_CP024200.1	Thalassospira marina	EFF01123	Unclassified
NZ_CP024200.1	Thalassospira marina	EFF01440	Unclassified
NZ_CP024200.1	Thalassospira marina	EFF01480	Unclassified
NZ_CP024200.1	Thalassospira marina	EFF01528	Unclassified
NZ_CP024200.1	Thalassospira marina	EFF01529	Unclassified
NZ_CP024200.1	Thalassospira marina	EFF01850	Unclassified
NZ_CP025013.1	Rhizobium leguminosarum	EFF00024	Unclassified
NZ_CP025013.1	Rhizobium leguminosarum	EFF01477	Unclassified
NZ_CP025013.1	Rhizobium leguminosarum	EFF01478	Unclassified
NZ_CP025013.1	Rhizobium leguminosarum	EFF01827	Unclassified
NZ_CP025013.1	Rhizobium leguminosarum	EFF01843	Unclassified
NZ_CP025013.1	Rhizobium leguminosarum	EFF01844	Unclassified
NZ_CP025013.1	Rhizobium leguminosarum	EFF01845	Unclassified
NZ_CP025013.1	Rhizobium leguminosarum	EFF01846	Unclassified
NZ_CP025013.1	Rhizobium leguminosarum	EFF01851	Unclassified
NZ_CP025013.1	Rhizobium leguminosarum	EFF01854	Unclassified
NZ_CP025013.1	Rhizobium leguminosarum	EFF01856	Unclassified
NZ_CP025013.1	Rhizobium leguminosarum	EFF01859	Unclassified
NZ_CP025013.1	Rhizobium leguminosarum	EFF01861	Unclassified
NZ_CP025013.1	Rhizobium leguminosarum	EFF01863	Unclassified
NZ_CP025013.1	Rhizobium leguminosarum	EFF01865	Unclassified
NZ_CP025282.1	Campylobacter coli	EFF00001	Unclassified
NZ_CP025282.1	Campylobacter coli	EFF00006	Unclassified
NZ_CP025282.1	Campylobacter coli	EFF00012	Unclassified
NZ_CP025282.1	Campylobacter coli	EFF00020	Unclassified
NZ_CP025282.1	Campylobacter coli	EFF00051	Unclassified
NZ_CP025282.1	Campylobacter coli	EFF00054	Unclassified
NZ_CP025282.1	Campylobacter coli	EFF00055	Unclassified
NZ_CP025282.1	Campylobacter coli	EFF00059	Unclassified
NZ_CP025282.1	Campylobacter coli	EFF00065	Unclassified
NZ_CP025282.1	Campylobacter coli	EFF00186	Unclassified
NZ_CP025282.1	Campylobacter coli	EFF01121	Unclassified
NZ_CP025282.1	Campylobacter coli	EFF01123	Unclassified
NZ_CP025282.1	Campylobacter coli	EFF01440	Unclassified
NZ_CP025282.1	Campylobacter coli	EFF01480	Unclassified
NZ_CP025282.1	Campylobacter coli	EFF01528	Unclassified
NZ_CP025282.1	Campylobacter coli	EFF01529	Unclassified
NZ_CP025282.1	Campylobacter coli	EFF01850	Unclassified
NZ_CP026308.1	Ralstonia solanacearum	EFF00077	Unclassified
NZ_CP026308.1	Ralstonia solanacearum	EFF00092	Unclassified
NZ_CP026308.1	Ralstonia solanacearum	EFF00135	Unclassified
NZ_CP026308.1	Ralstonia solanacearum	EFF00136	Unclassified
NZ_CP026308.1	Ralstonia solanacearum	EFF00149	Unclassified
NZ_CP026308.1	Ralstonia solanacearum	EFF00150	Unclassified
NZ_CP026308.1	Ralstonia solanacearum	EFF00255	Unclassified
NZ_CP026308.1	Ralstonia solanacearum	EFF00316	Unclassified
NZ_CP026308.1	Ralstonia solanacearum	EFF00353	Unclassified
NZ_CP026308.1	Ralstonia solanacearum	EFF01477	Unclassified
NZ_CP026308.1	Ralstonia solanacearum	EFF01478	Unclassified
NZ_CP026308.1	Ralstonia solanacearum	EFF01805	Unclassified
NZ_CP026308.1	Ralstonia solanacearum	EFF01847	Unclassified
NZ_CP026308.1	Ralstonia solanacearum	EFF01848	Unclassified
NZ_CP026308.1	Ralstonia solanacearum	EFF01849	Unclassified
NZ_CP026308.1	Ralstonia solanacearum	EFF01901	Unclassified
NZ_CP027636.1	Campylobacter coli	EFF00001	Unclassified
NZ_CP027636.1	Campylobacter coli	EFF00006	Unclassified
NZ_CP027636.1	Campylobacter coli	EFF00012	Unclassified
NZ_CP027636.1	Campylobacter coli	EFF00020	Unclassified
NZ_CP027636.1	Campylobacter coli	EFF00051	Unclassified
NZ_CP027636.1	Campylobacter coli	EFF00054	Unclassified
NZ_CP027636.1	Campylobacter coli	EFF00055	Unclassified
NZ_CP027636.1	Campylobacter coli	EFF00059	Unclassified
NZ_CP027636.1	Campylobacter coli	EFF00065	Unclassified
NZ_CP027636.1	Campylobacter coli	EFF00186	Unclassified
NZ_CP027636.1	Campylobacter coli	EFF01121	Unclassified
NZ_CP027636.1	Campylobacter coli	EFF01123	Unclassified
NZ_CP027636.1	Campylobacter coli	EFF01440	Unclassified
NZ_CP027636.1	Campylobacter coli	EFF01480	Unclassified
NZ_CP027636.1	Campylobacter coli	EFF01528	Unclassified
NZ_CP027636.1	Campylobacter coli	EFF01529	Unclassified
NZ_CP027636.1	Campylobacter coli	EFF01850	Unclassified
NZ_CP028373.1	Campylobacter jejuni subsp. jejuni	EFF00001	Unclassified
NZ_CP028373.1	Campylobacter jejuni subsp. jejuni	EFF00006	Unclassified
NZ_CP028373.1	Campylobacter jejuni subsp. jejuni	EFF00012	Unclassified
NZ_CP028373.1	Campylobacter jejuni subsp. jejuni	EFF00020	Unclassified
NZ_CP028373.1	Campylobacter jejuni subsp. jejuni	EFF00051	Unclassified
NZ_CP028373.1	Campylobacter jejuni subsp. jejuni	EFF00054	Unclassified
NZ_CP028373.1	Campylobacter jejuni subsp. jejuni	EFF00055	Unclassified
NZ_CP028373.1	Campylobacter jejuni subsp. jejuni	EFF00059	Unclassified
NZ_CP028373.1	Campylobacter jejuni subsp. jejuni	EFF00065	Unclassified
NZ_CP028373.1	Campylobacter jejuni subsp. jejuni	EFF00186	Unclassified
NZ_CP028373.1	Campylobacter jejuni subsp. jejuni	EFF01121	Unclassified
NZ_CP028373.1	Campylobacter jejuni subsp. jejuni	EFF01123	Unclassified
NZ_CP028373.1	Campylobacter jejuni subsp. jejuni	EFF01440	Unclassified
NZ_CP028373.1	Campylobacter jejuni subsp. jejuni	EFF01480	Unclassified
NZ_CP028373.1	Campylobacter jejuni subsp. jejuni	EFF01528	Unclassified
NZ_CP028373.1	Campylobacter jejuni subsp. jejuni	EFF01529	Unclassified
NZ_CP028373.1	Campylobacter jejuni subsp. jejuni	EFF01850	Unclassified
NZ_CP028976.1	Cronobacter sakazakii	EFF00505	Unclassified
NZ_CP028976.1	Cronobacter sakazakii	EFF00560	Unclassified
NZ_CP028976.1	Cronobacter sakazakii	EFF01309	Unclassified
NZ_CP028976.1	Cronobacter sakazakii	EFF01507	Unclassified
NZ_CP028976.1	Cronobacter sakazakii	EFF01508	Unclassified
NZ_CP028976.1	Cronobacter sakazakii	EFF01509	Unclassified
NZ_CP028976.1	Cronobacter sakazakii	EFF01826	Unclassified
NZ_CP032297.1	Rahnella aquatilis	EFF00560	Unclassified
NZ_CP032297.1	Rahnella aquatilis	EFF01309	Unclassified
NZ_CP032297.1	Rahnella aquatilis	EFF01826	Unclassified
NZ_CP032322.1	Azospirillum brasilense	EFF01477	Unclassified
NZ_CP032322.1	Azospirillum brasilense	EFF01901	Unclassified
NZ_CP032325.1	Azospirillum brasilense	EFF00024	Unclassified
NZ_CP032325.1	Azospirillum brasilense	EFF01827	Unclassified
NZ_CP032325.1	Azospirillum brasilense	EFF01851	Unclassified
NZ_CP032325.1	Azospirillum brasilense	EFF01854	Unclassified
NZ_CP032325.1	Azospirillum brasilense	EFF01859	Unclassified
NZ_CP032325.1	Azospirillum brasilense	EFF01861	Unclassified
NZ_CP032340.1	Azospirillum brasilense	EFF01477	Unclassified
NZ_CP032340.1	Azospirillum brasilense	EFF01901	Unclassified
NZ_CP032346.1	Azospirillum brasilense	EFF01477	Unclassified
NZ_CP032346.1	Azospirillum brasilense	EFF01901	Unclassified
NZ_CP032695.1	Rhizobium jaguaris	EFF00012	Unclassified
NZ_CP032695.1	Rhizobium jaguaris	EFF00059	Unclassified
NZ_CP032695.1	Rhizobium jaguaris	EFF00186	Unclassified
NZ_CP032695.1	Rhizobium jaguaris	EFF01477	Unclassified
NZ_CP032695.1	Rhizobium jaguaris	EFF01478	Unclassified
NZ_CP033469.1	Enterobacter hormaechei	EFF00560	Unclassified
NZ_CP033469.1	Enterobacter hormaechei	EFF01309	Unclassified
NZ_CP034837.1	Rahnella aquatilis	EFF00560	Unclassified
NZ_CP034837.1	Rahnella aquatilis	EFF01309	Unclassified
NZ_CP034838.1	Rahnella aquatilis	EFF00560	Unclassified
NZ_CP034838.1	Rahnella aquatilis	EFF01309	Unclassified
NZ_CP034838.1	Rahnella aquatilis	EFF01826	Unclassified
NZ_CP034839.1	Rahnella aquatilis	EFF00560	Unclassified
NZ_CP034839.1	Rahnella aquatilis	EFF01309	Unclassified
NZ_CP034839.1	Rahnella aquatilis	EFF01826	Unclassified
NZ_CP035036.1	Pantoea ananatis	EFF00560	Unclassified
NZ_CP035036.1	Pantoea ananatis	EFF01309	Unclassified
NZ_CP038854.1	Pantoea vagans	EFF00560	Unclassified
NZ_CP038854.1	Pantoea vagans	EFF01309	Unclassified
NZ_CP038854.1	Pantoea vagans	EFF01477	Unclassified
NZ_CP038854.1	Pantoea vagans	EFF01478	Unclassified
NZ_CP040614.1	Campylobacter sp.	EFF00001	Unclassified
NZ_CP040614.1	Campylobacter sp.	EFF00006	Unclassified
NZ_CP040614.1	Campylobacter sp.	EFF00012	Unclassified
NZ_CP040614.1	Campylobacter sp.	EFF00020	Unclassified
NZ_CP040614.1	Campylobacter sp.	EFF00051	Unclassified
NZ_CP040614.1	Campylobacter sp.	EFF00054	Unclassified
NZ_CP040614.1	Campylobacter sp.	EFF00055	Unclassified
NZ_CP040614.1	Campylobacter sp.	EFF00059	Unclassified
NZ_CP040614.1	Campylobacter sp.	EFF00065	Unclassified
NZ_CP040614.1	Campylobacter sp.	EFF00186	Unclassified
NZ_CP040614.1	Campylobacter sp.	EFF01121	Unclassified
NZ_CP040614.1	Campylobacter sp.	EFF01123	Unclassified
NZ_CP040614.1	Campylobacter sp.	EFF01440	Unclassified
NZ_CP040614.1	Campylobacter sp.	EFF01480	Unclassified
NZ_CP040614.1	Campylobacter sp.	EFF01528	Unclassified
NZ_CP040614.1	Campylobacter sp.	EFF01529	Unclassified
NZ_CP040614.1	Campylobacter sp.	EFF01850	Unclassified
NZ_CP042296.1	Escherichia coli	EFF00561	Unclassified
NZ_CP042885.1	Escherichia coli	EFF01901	Unclassified
NZ_CP043441.1	Cupriavidus campinensis	EFF00205	Unclassified
NZ_CP043441.1	Cupriavidus campinensis	EFF00560	Unclassified
NZ_CP043441.1	Cupriavidus campinensis	EFF01309	Unclassified
NZ_CP043441.1	Cupriavidus campinensis	EFF01477	Unclassified
NZ_CP043441.1	Cupriavidus campinensis	EFF01478	Unclassified
NZ_CP045339.1	Vibrio sp.	EFF01477	Unclassified
NZ_CP045339.1	Vibrio sp.	EFF01478	Unclassified
NZ_CP045339.1	Vibrio sp.	EFF01841	Unclassified
NZ_CP045351.1	Vibrio aquimaris	EFF00001	Unclassified
NZ_CP045351.1	Vibrio aquimaris	EFF00006	Unclassified
NZ_CP045351.1	Vibrio aquimaris	EFF00012	Unclassified
NZ_CP045351.1	Vibrio aquimaris	EFF00020	Unclassified
NZ_CP045351.1	Vibrio aquimaris	EFF00051	Unclassified
NZ_CP045351.1	Vibrio aquimaris	EFF00054	Unclassified
NZ_CP045351.1	Vibrio aquimaris	EFF00055	Unclassified
NZ_CP045351.1	Vibrio aquimaris	EFF00059	Unclassified
NZ_CP045351.1	Vibrio aquimaris	EFF00060	Unclassified
NZ_CP045351.1	Vibrio aquimaris	EFF00186	Unclassified
NZ_CP045351.1	Vibrio aquimaris	EFF01019	Unclassified
NZ_CP045351.1	Vibrio aquimaris	EFF01121	Unclassified
NZ_CP045351.1	Vibrio aquimaris	EFF01123	Unclassified
NZ_CP045351.1	Vibrio aquimaris	EFF01293	Unclassified
NZ_CP045351.1	Vibrio aquimaris	EFF01440	Unclassified
NZ_CP045351.1	Vibrio aquimaris	EFF01460	Unclassified
NZ_CP045351.1	Vibrio aquimaris	EFF01477	Unclassified
NZ_CP045351.1	Vibrio aquimaris	EFF01478	Unclassified
NZ_CP045351.1	Vibrio aquimaris	EFF01480	Unclassified
NZ_CP045351.1	Vibrio aquimaris	EFF01528	Unclassified
NZ_CP045351.1	Vibrio aquimaris	EFF01529	Unclassified
NZ_CP045351.1	Vibrio aquimaris	EFF01534	Unclassified
NZ_CP045351.1	Vibrio aquimaris	EFF01829	Unclassified
NZ_CP045351.1	Vibrio aquimaris	EFF01830	Unclassified
NZ_CP045351.1	Vibrio aquimaris	EFF01833	Unclassified
NZ_CP045351.1	Vibrio aquimaris	EFF01850	Unclassified
NZ_CP045356.1	Vibrio sp.	EFF00001	Unclassified
NZ_CP045356.1	Vibrio sp.	EFF00006	Unclassified
NZ_CP045356.1	Vibrio sp.	EFF00012	Unclassified
NZ_CP045356.1	Vibrio sp.	EFF00020	Unclassified
NZ_CP045356.1	Vibrio sp.	EFF00051	Unclassified
NZ_CP045356.1	Vibrio sp.	EFF00054	Unclassified
NZ_CP045356.1	Vibrio sp.	EFF00055	Unclassified
NZ_CP045356.1	Vibrio sp.	EFF00059	Unclassified
NZ_CP045356.1	Vibrio sp.	EFF00060	Unclassified
NZ_CP045356.1	Vibrio sp.	EFF00186	Unclassified
NZ_CP045356.1	Vibrio sp.	EFF01019	Unclassified
NZ_CP045356.1	Vibrio sp.	EFF01121	Unclassified
NZ_CP045356.1	Vibrio sp.	EFF01123	Unclassified
NZ_CP045356.1	Vibrio sp.	EFF01293	Unclassified
NZ_CP045356.1	Vibrio sp.	EFF01440	Unclassified
NZ_CP045356.1	Vibrio sp.	EFF01460	Unclassified
NZ_CP045356.1	Vibrio sp.	EFF01477	Unclassified
NZ_CP045356.1	Vibrio sp.	EFF01478	Unclassified
NZ_CP045356.1	Vibrio sp.	EFF01480	Unclassified
NZ_CP045356.1	Vibrio sp.	EFF01528	Unclassified
NZ_CP045356.1	Vibrio sp.	EFF01529	Unclassified
NZ_CP045356.1	Vibrio sp.	EFF01534	Unclassified
NZ_CP045356.1	Vibrio sp.	EFF01536	Unclassified
NZ_CP045356.1	Vibrio sp.	EFF01829	Unclassified
NZ_CP045356.1	Vibrio sp.	EFF01830	Unclassified
NZ_CP045356.1	Vibrio sp.	EFF01833	Unclassified
NZ_CP045356.1	Vibrio sp.	EFF01841	Unclassified
NZ_CP045356.1	Vibrio sp.	EFF01850	Unclassified
NZ_CP045419.1	Pseudoalteromonas sp.	EFF00061	Unclassified
NZ_CP045419.1	Pseudoalteromonas sp.	EFF01477	Unclassified
NZ_CP045419.1	Pseudoalteromonas sp.	EFF01478	Unclassified
NZ_CP045419.1	Pseudoalteromonas sp.	EFF01535	Unclassified
NZ_CP045419.1	Pseudoalteromonas sp.	EFF01824	Unclassified
NZ_CP045419.1	Pseudoalteromonas sp.	EFF01831	Unclassified
NZ_CP046066.1	Vibrio sp.	EFF00001	Unclassified
NZ_CP046066.1	Vibrio sp.	EFF00006	Unclassified
NZ_CP046066.1	Vibrio sp.	EFF00012	Unclassified
NZ_CP046066.1	Vibrio sp.	EFF00020	Unclassified
NZ_CP046066.1	Vibrio sp.	EFF00051	Unclassified
NZ_CP046066.1	Vibrio sp.	EFF00054	Unclassified
NZ_CP046066.1	Vibrio sp.	EFF00055	Unclassified
NZ_CP046066.1	Vibrio sp.	EFF00059	Unclassified
NZ_CP046066.1	Vibrio sp.	EFF00060	Unclassified
NZ_CP046066.1	Vibrio sp.	EFF00186	Unclassified
NZ_CP046066.1	Vibrio sp.	EFF01019	Unclassified
NZ_CP046066.1	Vibrio sp.	EFF01121	Unclassified
NZ_CP046066.1	Vibrio sp.	EFF01123	Unclassified
NZ_CP046066.1	Vibrio sp.	EFF01293	Unclassified
NZ_CP046066.1	Vibrio sp.	EFF01440	Unclassified
NZ_CP046066.1	Vibrio sp.	EFF01460	Unclassified
NZ_CP046066.1	Vibrio sp.	EFF01477	Unclassified
NZ_CP046066.1	Vibrio sp.	EFF01478	Unclassified
NZ_CP046066.1	Vibrio sp.	EFF01480	Unclassified
NZ_CP046066.1	Vibrio sp.	EFF01528	Unclassified
NZ_CP046066.1	Vibrio sp.	EFF01529	Unclassified
NZ_CP046066.1	Vibrio sp.	EFF01534	Unclassified
NZ_CP046066.1	Vibrio sp.	EFF01536	Unclassified
NZ_CP046066.1	Vibrio sp.	EFF01829	Unclassified
NZ_CP046066.1	Vibrio sp.	EFF01830	Unclassified
NZ_CP046066.1	Vibrio sp.	EFF01833	Unclassified
NZ_CP046066.1	Vibrio sp.	EFF01841	Unclassified
NZ_CP046066.1	Vibrio sp.	EFF01850	Unclassified
NZ_CP046163.1	Vibrio sp.	EFF00001	Unclassified
NZ_CP046163.1	Vibrio sp.	EFF00006	Unclassified
NZ_CP046163.1	Vibrio sp.	EFF00012	Unclassified
NZ_CP046163.1	Vibrio sp.	EFF00020	Unclassified
NZ_CP046163.1	Vibrio sp.	EFF00051	Unclassified
NZ_CP046163.1	Vibrio sp.	EFF00054	Unclassified
NZ_CP046163.1	Vibrio sp.	EFF00055	Unclassified
NZ_CP046163.1	Vibrio sp.	EFF00059	Unclassified
NZ_CP046163.1	Vibrio sp.	EFF00060	Unclassified
NZ_CP046163.1	Vibrio sp.	EFF00186	Unclassified
NZ_CP046163.1	Vibrio sp.	EFF01019	Unclassified
NZ_CP046163.1	Vibrio sp.	EFF01121	Unclassified
NZ_CP046163.1	Vibrio sp.	EFF01123	Unclassified
NZ_CP046163.1	Vibrio sp.	EFF01293	Unclassified
NZ_CP046163.1	Vibrio sp.	EFF01440	Unclassified
NZ_CP046163.1	Vibrio sp.	EFF01460	Unclassified
NZ_CP046163.1	Vibrio sp.	EFF01477	Unclassified
NZ_CP046163.1	Vibrio sp.	EFF01478	Unclassified
NZ_CP046163.1	Vibrio sp.	EFF01480	Unclassified
NZ_CP046163.1	Vibrio sp.	EFF01528	Unclassified
NZ_CP046163.1	Vibrio sp.	EFF01529	Unclassified
NZ_CP046163.1	Vibrio sp.	EFF01534	Unclassified
NZ_CP046163.1	Vibrio sp.	EFF01536	Unclassified
NZ_CP046163.1	Vibrio sp.	EFF01829	Unclassified
NZ_CP046163.1	Vibrio sp.	EFF01830	Unclassified
NZ_CP046163.1	Vibrio sp.	EFF01833	Unclassified
NZ_CP046163.1	Vibrio sp.	EFF01841	Unclassified
NZ_CP046163.1	Vibrio sp.	EFF01850	Unclassified
NZ_CP046675.1	Ralstonia pseudosolanacearum	EFF00077	Unclassified
NZ_CP046675.1	Ralstonia pseudosolanacearum	EFF00255	Unclassified
NZ_CP046675.1	Ralstonia pseudosolanacearum	EFF00316	Unclassified
NZ_CP046675.1	Ralstonia pseudosolanacearum	EFF00353	Unclassified
NZ_CP046675.1	Ralstonia pseudosolanacearum	EFF01477	Unclassified
NZ_CP046675.1	Ralstonia pseudosolanacearum	EFF01478	Unclassified
NZ_CP046675.1	Ralstonia pseudosolanacearum	EFF01805	Unclassified
NZ_CP046675.1	Ralstonia pseudosolanacearum	EFF01847	Unclassified
NZ_CP046675.1	Ralstonia pseudosolanacearum	EFF01848	Unclassified
NZ_CP046675.1	Ralstonia pseudosolanacearum	EFF01849	Unclassified
NZ_CP046675.1	Ralstonia pseudosolanacearum	EFF01901	Unclassified
NZ_CP046730.1	Ralstonia syzygii	EFF00077	Unclassified
NZ_CP046730.1	Ralstonia syzygii	EFF00255	Unclassified
NZ_CP046730.1	Ralstonia syzygii	EFF00316	Unclassified
NZ_CP046730.1	Ralstonia syzygii	EFF00353	Unclassified
NZ_CP046730.1	Ralstonia syzygii	EFF01477	Unclassified
NZ_CP046730.1	Ralstonia syzygii	EFF01478	Unclassified
NZ_CP046730.1	Ralstonia syzygii	EFF01805	Unclassified
NZ_CP046730.1	Ralstonia syzygii	EFF01847	Unclassified
NZ_CP046730.1	Ralstonia syzygii	EFF01848	Unclassified
NZ_CP046730.1	Ralstonia syzygii	EFF01849	Unclassified
NZ_CP046730.1	Ralstonia syzygii	EFF01901	Unclassified
NZ_CP047227.1	Moraxella osloensis	EFF00505	Unclassified
NZ_CP047227.1	Moraxella osloensis	EFF01507	Unclassified
NZ_CP047227.1	Moraxella osloensis	EFF01508	Unclassified
NZ_CP047227.1	Moraxella osloensis	EFF01509	Unclassified
NZ_CP048772.1	Campylobacter jejuni	EFF00001	Unclassified
NZ_CP048772.1	Campylobacter jejuni	EFF00006	Unclassified
NZ_CP048772.1	Campylobacter jejuni	EFF00012	Unclassified
NZ_CP048772.1	Campylobacter jejuni	EFF00020	Unclassified
NZ_CP048772.1	Campylobacter jejuni	EFF00051	Unclassified
NZ_CP048772.1	Campylobacter jejuni	EFF00054	Unclassified
NZ_CP048772.1	Campylobacter jejuni	EFF00055	Unclassified
NZ_CP048772.1	Campylobacter jejuni	EFF00059	Unclassified
NZ_CP048772.1	Campylobacter jejuni	EFF00065	Unclassified
NZ_CP048772.1	Campylobacter jejuni	EFF00186	Unclassified
NZ_CP048772.1	Campylobacter jejuni	EFF01121	Unclassified
NZ_CP048772.1	Campylobacter jejuni	EFF01123	Unclassified
NZ_CP048772.1	Campylobacter jejuni	EFF01440	Unclassified
NZ_CP048772.1	Campylobacter jejuni	EFF01480	Unclassified
NZ_CP048772.1	Campylobacter jejuni	EFF01528	Unclassified
NZ_CP048772.1	Campylobacter jejuni	EFF01529	Unclassified
NZ_CP048772.1	Campylobacter jejuni	EFF01850	Unclassified
NZ_CP049145.1	Cronobacter sakazakii	EFF00505	Unclassified
NZ_CP049145.1	Cronobacter sakazakii	EFF00560	Unclassified
NZ_CP049145.1	Cronobacter sakazakii	EFF01309	Unclassified
NZ_CP049145.1	Cronobacter sakazakii	EFF01507	Unclassified
NZ_CP049145.1	Cronobacter sakazakii	EFF01508	Unclassified
NZ_CP049145.1	Cronobacter sakazakii	EFF01509	Unclassified
NZ_CP049145.1	Cronobacter sakazakii	EFF01826	Unclassified
NZ_CP049148.1	Cronobacter sakazakii	EFF00505	Unclassified
NZ_CP049148.1	Cronobacter sakazakii	EFF00560	Unclassified
NZ_CP049148.1	Cronobacter sakazakii	EFF01309	Unclassified
NZ_CP049148.1	Cronobacter sakazakii	EFF01507	Unclassified
NZ_CP049148.1	Cronobacter sakazakii	EFF01508	Unclassified
NZ_CP049148.1	Cronobacter sakazakii	EFF01509	Unclassified
NZ_CP049148.1	Cronobacter sakazakii	EFF01826	Unclassified
NZ_CP049151.1	Cronobacter sakazakii	EFF00505	Unclassified
NZ_CP049151.1	Cronobacter sakazakii	EFF00560	Unclassified
NZ_CP049151.1	Cronobacter sakazakii	EFF01309	Unclassified
NZ_CP049151.1	Cronobacter sakazakii	EFF01507	Unclassified
NZ_CP049151.1	Cronobacter sakazakii	EFF01508	Unclassified
NZ_CP049151.1	Cronobacter sakazakii	EFF01509	Unclassified
NZ_CP049151.1	Cronobacter sakazakii	EFF01826	Unclassified
NZ_CP049260.1	Cronobacter sakazakii	EFF00505	Unclassified
NZ_CP049260.1	Cronobacter sakazakii	EFF01507	Unclassified
NZ_CP049260.1	Cronobacter sakazakii	EFF01508	Unclassified
NZ_CP049260.1	Cronobacter sakazakii	EFF01509	Unclassified
NZ_CP049788.1	Ralstonia solanacearum	EFF00077	Unclassified
NZ_CP049788.1	Ralstonia solanacearum	EFF00255	Unclassified
NZ_CP049788.1	Ralstonia solanacearum	EFF00316	Unclassified
NZ_CP049788.1	Ralstonia solanacearum	EFF00353	Unclassified
NZ_CP049788.1	Ralstonia solanacearum	EFF01477	Unclassified
NZ_CP049788.1	Ralstonia solanacearum	EFF01478	Unclassified
NZ_CP049788.1	Ralstonia solanacearum	EFF01805	Unclassified
NZ_CP049788.1	Ralstonia solanacearum	EFF01847	Unclassified
NZ_CP049788.1	Ralstonia solanacearum	EFF01848	Unclassified
NZ_CP049788.1	Ralstonia solanacearum	EFF01849	Unclassified
NZ_CP049788.1	Ralstonia solanacearum	EFF01901	Unclassified
NZ_CP049790.1	Ralstonia solanacearum	EFF00077	Unclassified
NZ_CP049790.1	Ralstonia solanacearum	EFF00255	Unclassified
NZ_CP049790.1	Ralstonia solanacearum	EFF00316	Unclassified
NZ_CP049790.1	Ralstonia solanacearum	EFF00353	Unclassified
NZ_CP049790.1	Ralstonia solanacearum	EFF01477	Unclassified
NZ_CP049790.1	Ralstonia solanacearum	EFF01478	Unclassified
NZ_CP049790.1	Ralstonia solanacearum	EFF01805	Unclassified
NZ_CP049790.1	Ralstonia solanacearum	EFF01847	Unclassified
NZ_CP049790.1	Ralstonia solanacearum	EFF01848	Unclassified
NZ_CP049790.1	Ralstonia solanacearum	EFF01849	Unclassified
NZ_CP049790.1	Ralstonia solanacearum	EFF01901	Unclassified
NZ_CP049792.1	Ralstonia solanacearum	EFF00077	Unclassified
NZ_CP049792.1	Ralstonia solanacearum	EFF00255	Unclassified
NZ_CP049792.1	Ralstonia solanacearum	EFF00316	Unclassified
NZ_CP049792.1	Ralstonia solanacearum	EFF00353	Unclassified
NZ_CP049792.1	Ralstonia solanacearum	EFF01477	Unclassified
NZ_CP049792.1	Ralstonia solanacearum	EFF01478	Unclassified
NZ_CP049792.1	Ralstonia solanacearum	EFF01805	Unclassified
NZ_CP049792.1	Ralstonia solanacearum	EFF01847	Unclassified
NZ_CP049792.1	Ralstonia solanacearum	EFF01848	Unclassified
NZ_CP049792.1	Ralstonia solanacearum	EFF01849	Unclassified
NZ_CP049792.1	Ralstonia solanacearum	EFF01901	Unclassified
NZ_CP049794.1	Ralstonia solanacearum	EFF00077	Unclassified
NZ_CP049794.1	Ralstonia solanacearum	EFF00255	Unclassified
NZ_CP049794.1	Ralstonia solanacearum	EFF00316	Unclassified
NZ_CP049794.1	Ralstonia solanacearum	EFF00353	Unclassified
NZ_CP049794.1	Ralstonia solanacearum	EFF01477	Unclassified
NZ_CP049794.1	Ralstonia solanacearum	EFF01478	Unclassified
NZ_CP049794.1	Ralstonia solanacearum	EFF01805	Unclassified
NZ_CP049794.1	Ralstonia solanacearum	EFF01847	Unclassified
NZ_CP049794.1	Ralstonia solanacearum	EFF01848	Unclassified
NZ_CP049794.1	Ralstonia solanacearum	EFF01849	Unclassified
NZ_CP049794.1	Ralstonia solanacearum	EFF01901	Unclassified
NZ_CP050303.1	Phyllobacterium sp.	EFF00024	Unclassified
NZ_CP050303.1	Phyllobacterium sp.	EFF01827	Unclassified
NZ_CP050303.1	Phyllobacterium sp.	EFF01851	Unclassified
NZ_CP050303.1	Phyllobacterium sp.	EFF01854	Unclassified
NZ_CP050303.1	Phyllobacterium sp.	EFF01856	Unclassified
NZ_CP050303.1	Phyllobacterium sp.	EFF01859	Unclassified
NZ_CP050303.1	Phyllobacterium sp.	EFF01861	Unclassified
NZ_CP050303.1	Phyllobacterium sp.	EFF01863	Unclassified
NZ_CP050303.1	Phyllobacterium sp.	EFF01865	Unclassified
NZ_CP051174.1	Ralstonia solanacearum	EFF00077	Unclassified
NZ_CP051174.1	Ralstonia solanacearum	EFF00255	Unclassified
NZ_CP051174.1	Ralstonia solanacearum	EFF00316	Unclassified
NZ_CP051174.1	Ralstonia solanacearum	EFF00353	Unclassified
NZ_CP051174.1	Ralstonia solanacearum	EFF01477	Unclassified
NZ_CP051174.1	Ralstonia solanacearum	EFF01478	Unclassified
NZ_CP051174.1	Ralstonia solanacearum	EFF01805	Unclassified
NZ_CP051174.1	Ralstonia solanacearum	EFF01847	Unclassified
NZ_CP051174.1	Ralstonia solanacearum	EFF01848	Unclassified
NZ_CP051174.1	Ralstonia solanacearum	EFF01849	Unclassified
NZ_CP051174.1	Ralstonia solanacearum	EFF01901	Unclassified
NZ_CP051176.1	Chryseobacterium arthrosphaerae	EFF00077	Unclassified
NZ_CP051176.1	Chryseobacterium arthrosphaerae	EFF00092	Unclassified
NZ_CP051176.1	Chryseobacterium arthrosphaerae	EFF00135	Unclassified
NZ_CP051176.1	Chryseobacterium arthrosphaerae	EFF00136	Unclassified
NZ_CP051176.1	Chryseobacterium arthrosphaerae	EFF00149	Unclassified
NZ_CP051176.1	Chryseobacterium arthrosphaerae	EFF00150	Unclassified
NZ_CP051176.1	Chryseobacterium arthrosphaerae	EFF00255	Unclassified
NZ_CP051176.1	Chryseobacterium arthrosphaerae	EFF00316	Unclassified
NZ_CP051176.1	Chryseobacterium arthrosphaerae	EFF00353	Unclassified
NZ_CP051176.1	Chryseobacterium arthrosphaerae	EFF01477	Unclassified
NZ_CP051176.1	Chryseobacterium arthrosphaerae	EFF01478	Unclassified
NZ_CP051176.1	Chryseobacterium arthrosphaerae	EFF01805	Unclassified
NZ_CP051176.1	Chryseobacterium arthrosphaerae	EFF01847	Unclassified
NZ_CP051176.1	Chryseobacterium arthrosphaerae	EFF01848	Unclassified
NZ_CP051176.1	Chryseobacterium arthrosphaerae	EFF01849	Unclassified
NZ_CP051176.1	Chryseobacterium arthrosphaerae	EFF01901	Unclassified
NZ_CP052069.1	Ralstonia solanacearum	EFF00077	Unclassified
NZ_CP052069.1	Ralstonia solanacearum	EFF00255	Unclassified
NZ_CP052069.1	Ralstonia solanacearum	EFF00316	Unclassified
NZ_CP052069.1	Ralstonia solanacearum	EFF00353	Unclassified
NZ_CP052069.1	Ralstonia solanacearum	EFF01477	Unclassified
NZ_CP052069.1	Ralstonia solanacearum	EFF01478	Unclassified
NZ_CP052069.1	Ralstonia solanacearum	EFF01805	Unclassified
NZ_CP052069.1	Ralstonia solanacearum	EFF01847	Unclassified
NZ_CP052069.1	Ralstonia solanacearum	EFF01848	Unclassified
NZ_CP052069.1	Ralstonia solanacearum	EFF01849	Unclassified
NZ_CP052069.1	Ralstonia solanacearum	EFF01901	Unclassified
NZ_CP052071.1	Ralstonia solanacearum	EFF00077	Unclassified
NZ_CP052071.1	Ralstonia solanacearum	EFF00255	Unclassified
NZ_CP052071.1	Ralstonia solanacearum	EFF00316	Unclassified
NZ_CP052071.1	Ralstonia solanacearum	EFF00353	Unclassified
NZ_CP052071.1	Ralstonia solanacearum	EFF01477	Unclassified
NZ_CP052071.1	Ralstonia solanacearum	EFF01478	Unclassified
NZ_CP052071.1	Ralstonia solanacearum	EFF01805	Unclassified
NZ_CP052071.1	Ralstonia solanacearum	EFF01847	Unclassified
NZ_CP052071.1	Ralstonia solanacearum	EFF01848	Unclassified
NZ_CP052071.1	Ralstonia solanacearum	EFF01849	Unclassified
NZ_CP052071.1	Ralstonia solanacearum	EFF01901	Unclassified
NZ_CP052073.1	Ralstonia solanacearum	EFF00077	Unclassified
NZ_CP052073.1	Ralstonia solanacearum	EFF00255	Unclassified
NZ_CP052073.1	Ralstonia solanacearum	EFF00316	Unclassified
NZ_CP052073.1	Ralstonia solanacearum	EFF00353	Unclassified
NZ_CP052073.1	Ralstonia solanacearum	EFF01477	Unclassified
NZ_CP052073.1	Ralstonia solanacearum	EFF01478	Unclassified
NZ_CP052073.1	Ralstonia solanacearum	EFF01805	Unclassified
NZ_CP052073.1	Ralstonia solanacearum	EFF01847	Unclassified
NZ_CP052073.1	Ralstonia solanacearum	EFF01848	Unclassified
NZ_CP052073.1	Ralstonia solanacearum	EFF01849	Unclassified
NZ_CP052073.1	Ralstonia solanacearum	EFF01901	Unclassified
NZ_CP052075.1	Ralstonia solanacearum	EFF00077	Unclassified
NZ_CP052075.1	Ralstonia solanacearum	EFF00255	Unclassified
NZ_CP052075.1	Ralstonia solanacearum	EFF00316	Unclassified
NZ_CP052075.1	Ralstonia solanacearum	EFF00353	Unclassified
NZ_CP052075.1	Ralstonia solanacearum	EFF01477	Unclassified
NZ_CP052075.1	Ralstonia solanacearum	EFF01478	Unclassified
NZ_CP052075.1	Ralstonia solanacearum	EFF01805	Unclassified
NZ_CP052075.1	Ralstonia solanacearum	EFF01847	Unclassified
NZ_CP052075.1	Ralstonia solanacearum	EFF01848	Unclassified
NZ_CP052075.1	Ralstonia solanacearum	EFF01849	Unclassified
NZ_CP052075.1	Ralstonia solanacearum	EFF01901	Unclassified
NZ_CP052077.1	Ralstonia solanacearum	EFF00077	Unclassified
NZ_CP052077.1	Ralstonia solanacearum	EFF00092	Unclassified
NZ_CP052077.1	Ralstonia solanacearum	EFF00135	Unclassified
NZ_CP052077.1	Ralstonia solanacearum	EFF00136	Unclassified
NZ_CP052077.1	Ralstonia solanacearum	EFF00149	Unclassified
NZ_CP052077.1	Ralstonia solanacearum	EFF00150	Unclassified
NZ_CP052077.1	Ralstonia solanacearum	EFF00255	Unclassified
NZ_CP052077.1	Ralstonia solanacearum	EFF00316	Unclassified
NZ_CP052077.1	Ralstonia solanacearum	EFF00353	Unclassified
[truncated: 617 more rows]

## Sheet: TableS4
TableS4. Antibiotic resistance genes identified in the T6SS-carrying plasmids
Plasmids	NUM_FOUND	MexB	TEM-181	mdtM	oqxB	APH(2'')-If	APH(3')-IIIa	APH(3')-VIIa	tetO
CP044166.1	3					X	X		X
NZ_CP017026.1	2							X	X
NZ_CP066028.1	2							X	X
CP045666.1	1				X
NZ_AP023206.1	1			X
NZ_CP043441.1	1	X
NZ_CP076061.1	1	X
NZ_AP022288.1	1		X
NZ_CP014743.1	1								X
NZ_CP014745.1	1								X
NZ_CP018901.1	1							X
NZ_CP066807.1	1		X

## Sheet: TableS5
TableS5. Virulence genes identified in the T6SS-carrying plasmids (disregarding T6SS genes)
Plasmids	NUM_FOUND	KPHS_23120	bicA	bopA	bopE	bprB	bprC	bsaK	bsaL	bsaQ	bsaR	bsaS	bsaX	espX1	fha	fimA	fimC	fimD	fimF	fimG	fimH	fimI	flgG	aap/aspU	astA	cofA	eltA	eltB	estIa	faeC	faeD	faeE	faeF	faeH	faeI	faeJ	hlyA	hlyB	hlyC	hlyD	paa	pet	pic
NZ_CP012499.1	13																								X				X	X	X	X	X	X	X	X	X	X	X	X
NZ_CP012500.1	13																								X				X	X	X	X	X	X	X	X	X	X	X	X
NZ_CP012501.1	13																								X				X	X	X	X	X	X	X	X	X	X	X	X
NZ_CP042296.1	13																								X				X	X	X	X	X	X	X	X	X	X	X	X
NZ_CP013419.1	11		X	X	X	X	X	X	X	X	X	X	X
NZ_AP023206.1	9													X	X	X	X	X	X	X	X	X
NZ_CP077650.1	7																													X	X	X	X	X	X	X
NZ_CP012498.1	5																												X	X							X	X	X	X
CP024249.1	4																								X		X	X	X
NZ_AP022262.1	2																							X	X
NZ_CP035861.1	2																							X	X
NZ_CP042885.1	2																							X	X
NZ_CP033469.1	1	X
CP022775.1	1																						X
CP023017.1	1																						X
NZ_CP014703.1	1																						X
NZ_CP022758.1	1																						X
NZ_CP022762.1	1																						X
NZ_CP022764.1	1																						X
NZ_CP022771.1	1																						X
NZ_CP022777.1	1																						X
NZ_CP022797.1	1																						X
NZ_CP022799.1	1																						X
NZ_CP046730.1	1																						X
NZ_AP019857.1	1																									X
NZ_AP022179.1	1																								X
NZ_CP010181.1	1																																										X
NZ_CP010184.1	1																																										X
NZ_CP011019.1	1																																										X
NZ_CP022280.1	1																																								X
NZ_CP069544.1	1																								X

## Sheet: TableS6
Table S6. All plasmids analyzed
Organism Name	Organism Groups	Strain	BioSample	BioProject	Size(Mb)	GC%	Replicons
Acaryochloris marina MBIC11017	Bacteria;Terrabacteria group;Cyanobacteria/Melainabacteria group	MBIC11017	SAMN02604308	PRJNA12997	0.374161	47.3483	pREB1:NC_009926.1/CP000838.1
Acaryochloris marina MBIC11017	Bacteria;Terrabacteria group;Cyanobacteria/Melainabacteria group	MBIC11017	SAMN02604308	PRJNA12997	0.356087	45.3367	pREB2:NC_009927.1/CP000839.1
Acaryochloris marina MBIC11017	Bacteria;Terrabacteria group;Cyanobacteria/Melainabacteria group	MBIC11017	SAMN02604308	PRJNA12997	0.273121	45.1902	pREB3:NC_009928.1/CP000840.1
Acaryochloris marina MBIC11017	Bacteria;Terrabacteria group;Cyanobacteria/Melainabacteria group	MBIC11017	SAMN02604308	PRJNA12997	0.22668	45.877	pREB4:NC_009929.1/CP000841.1
Acaryochloris marina MBIC11017	Bacteria;Terrabacteria group;Cyanobacteria/Melainabacteria group	MBIC11017	SAMN02604308	PRJNA12997	0.177162	44.6755	pREB5:NC_009930.1/CP000842.1
Acaryochloris marina MBIC11017	Bacteria;Terrabacteria group;Cyanobacteria/Melainabacteria group	MBIC11017	SAMN02604308	PRJNA12997	0.172728	47.1267	pREB6:NC_009931.1/CP000843.1
Acaryochloris marina MBIC11017	Bacteria;Terrabacteria group;Cyanobacteria/Melainabacteria group	MBIC11017	SAMN02604308	PRJNA12997	0.15511	45.5909	pREB7:NC_009932.1/CP000844.1
Acaryochloris marina MBIC11017	Bacteria;Terrabacteria group;Cyanobacteria/Melainabacteria group	MBIC11017	SAMN02604308	PRJNA12997	0.120693	45.4185	pREB8:NC_009933.1/CP000845.1
Acaryochloris marina MBIC11017	Bacteria;Terrabacteria group;Cyanobacteria/Melainabacteria group	MBIC11017	SAMN02604308	PRJNA12997	0.002133	42.5223	pREB9:NC_009934.1/CP000846.1
Acaryochloris marina S15	Bacteria;Terrabacteria group;Cyanobacteria/Melainabacteria group	S15	SAMN15662376	PRJNA649288	0.144267	45.011	unnamed43:NZ_CP064921.1/CP064921.1
Acaryochloris marina S15	Bacteria;Terrabacteria group;Cyanobacteria/Melainabacteria group	S15	SAMN15662376	PRJNA649288	0.016615	41.625	unnamed18:NZ_CP064922.1/CP064922.1
Acaryochloris marina S15	Bacteria;Terrabacteria group;Cyanobacteria/Melainabacteria group	S15	SAMN15662376	PRJNA649288	0.309759	46.276	unnamed8:NZ_CP064924.1/CP064924.1
Acaryochloris marina S15	Bacteria;Terrabacteria group;Cyanobacteria/Melainabacteria group	S15	SAMN15662376	PRJNA649288	0.298052	45.8427	unnamed10:NZ_CP064925.1/CP064925.1
Acaryochloris marina S15	Bacteria;Terrabacteria group;Cyanobacteria/Melainabacteria group	S15	SAMN15662376	PRJNA649288	0.251809	45.8872	unnamed13:NZ_CP064926.1/CP064926.1
Acaryochloris marina S15	Bacteria;Terrabacteria group;Cyanobacteria/Melainabacteria group	S15	SAMN15662376	PRJNA649288	0.210325	45.6037	unnamed15:NZ_CP064927.1/CP064927.1
Acetobacter aceti	Bacteria;Proteobacteria;Alphaproteobacteria	JCM20276	SAMD00237440	PRJDB10254	0.084396	53.1009	pAAJCM20276_1:NZ_AP023327.1/AP023327.1
Acetobacter aceti	Bacteria;Proteobacteria;Alphaproteobacteria	JCM20276	SAMD00237440	PRJDB10254	0.092082	58.1808	pAAJCM20276_2:NZ_AP023328.1/AP023328.1
Acetobacter aceti	Bacteria;Proteobacteria;Alphaproteobacteria	JCM20276	SAMD00237440	PRJDB10254	0.045372	57.0065	pAAJCM20276_3:NZ_AP023329.1/AP023329.1
Acetobacter aceti	Bacteria;Proteobacteria;Alphaproteobacteria	JCM20276	SAMD00237440	PRJDB10254	0.002685	59.9628	pAAJCM20276_4:NZ_AP023330.1/AP023330.1
Acetobacter aceti NBRC 14818	Bacteria;Proteobacteria;Alphaproteobacteria	NBRC 14818	SAMD00036545	PRJDA52649	0.063279	57.1185	pAACEN1:NZ_AP023411.1/AP023411.1
Acetobacter aceti NBRC 14818	Bacteria;Proteobacteria;Alphaproteobacteria	NBRC 14818	SAMD00036545	PRJDA52649	0.025755	56.7307	pAACEN2:NZ_AP023412.1/AP023412.1
Acetobacter aceti NBRC 14818	Bacteria;Proteobacteria;Alphaproteobacteria	NBRC 14818	SAMD00036545	PRJDA52649	0.004858	57.9662	pAACEN3:NZ_AP023413.1/AP023413.1
Acetobacter aceti NBRC 14818	Bacteria;Proteobacteria;Alphaproteobacteria	NBRC 14818	SAMD00036545	PRJDA52649	0.002964	56.3765	pAACEN4:NZ_AP023414.1/AP023414.1
Acetobacter ascendens	Bacteria;Proteobacteria;Alphaproteobacteria	LMG 1590	SAMN04605654	PRJNA317327	0.04938	51.132	unnamed1:NZ_CP015165.1/CP015165.1
Acetobacter ascendens	Bacteria;Proteobacteria;Alphaproteobacteria	LMG 1590	SAMN04605654	PRJNA317327	0.046811	56.1641	unnamed2:NZ_CP015166.1/CP015166.1
Acetobacter ascendens	Bacteria;Proteobacteria;Alphaproteobacteria	LMG 1590	SAMN04605654	PRJNA317327	0.043148	59.3052	unnamed3:NZ_CP015167.1/CP015167.1
Acetobacter ascendens	Bacteria;Proteobacteria;Alphaproteobacteria	SRCM101447	SAMN07125917	PRJNA386748	0.336151	52.1239	pAP1447-1:NZ_CP021525.1/CP021525.1
Acetobacter ascendens	Bacteria;Proteobacteria;Alphaproteobacteria	SRCM101447	SAMN07125917	PRJNA386748	0.044181	51.873	pAP1447-2:NZ_CP021526.1/CP021526.1
Acetobacter ascendens	Bacteria;Proteobacteria;Alphaproteobacteria	SRCM101447	SAMN07125917	PRJNA386748	0.003654	54.8714	pAP1447-3:NZ_CP021527.1/CP021527.1
Acetobacter ascendens	Bacteria;Proteobacteria;Alphaproteobacteria	LMG 1591	SAMN04605655	PRJNA317328	0.259464	54.1798	unnamed1:NZ_CP015169.1/CP015169.1
Acetobacter ascendens	Bacteria;Proteobacteria;Alphaproteobacteria	LMG 1591	SAMN04605655	PRJNA317328	0.117661	54.4607	unnamed2:NZ_CP015170.1/CP015170.1
Acetobacter ascendens	Bacteria;Proteobacteria;Alphaproteobacteria	LMG 1591	SAMN04605655	PRJNA317328	0.028186	54.6371	unnamed3:NZ_CP015171.1/CP015171.1
Acetobacter ghanensis	Bacteria;Proteobacteria;Alphaproteobacteria	LMG 23848T	SAMEA2738364	PRJEB7123	0.161207	55.7259	1P:NZ_LN609303.1/LN609303.1
Acetobacter ghanensis	Bacteria;Proteobacteria;Alphaproteobacteria	LMG 23848T	SAMEA2738364	PRJEB7123	0.017845	53.5444	2P:NZ_LN609304.1/LN609304.1
Acetobacter orientalis	Bacteria;Proteobacteria;Alphaproteobacteria	FAN1	SAMD00112201	PRJDB6747	0.173853	55.9611	pAOF1:NZ_AP018516.1/AP018516.1
Acetobacter oryzifermentans	Bacteria;Proteobacteria;Alphaproteobacteria	SLV-7	SAMN03437041	PRJNA279108	0.165374	52.3934	unnamed1:NZ_CP011121.1/CP011121.1
Acetobacter oryzifermentans	Bacteria;Proteobacteria;Alphaproteobacteria	SLV-7	SAMN03437041	PRJNA279108	0.116245	51.5308	unnamed2:NZ_CP011122.1/CP011122.1
Acetobacter oryzifermentans	Bacteria;Proteobacteria;Alphaproteobacteria	SLV-7	SAMN03437041	PRJNA279108	0.02529	55.8679	unnamed3:NZ_CP011123.1/CP011123.1
Acetobacter oryzoeni	Bacteria;Proteobacteria;Alphaproteobacteria	B6	SAMN10691009	PRJNA512941	0.246434	53.6545	unnamed1:NZ_CP042809.1/CP042809.1
Acetobacter oryzoeni	Bacteria;Proteobacteria;Alphaproteobacteria	B6	SAMN10691009	PRJNA512941	0.132758	50.7871	unnamed2:NZ_CP042810.1/CP042810.1
Acetobacter oryzoeni	Bacteria;Proteobacteria;Alphaproteobacteria	B6	SAMN10691009	PRJNA512941	0.029595	56.0872	unnamed3:NZ_CP042811.1/CP042811.1
Acetobacter pasteurianus	Bacteria;Proteobacteria;Alphaproteobacteria	CICC 22518	SAMN11523864	PRJNA540194	0.471276	45.8487	pAP22518-1:NZ_CP039845.1/CP039845.1
Acetobacter pasteurianus	Bacteria;Proteobacteria;Alphaproteobacteria	CICC 22518	SAMN11523864	PRJNA540194	0.160303	52.2504	pAP22518-2:NZ_CP039847.1/CP039847.1
Acetobacter pasteurianus 386B	Bacteria;Proteobacteria;Alphaproteobacteria	386B	SAMEA3139047	PRJEB1172	0.19478	52.0094	Apa386Bp1:NC_021976.1/HF677571.1
Acetobacter pasteurianus 386B	Bacteria;Proteobacteria;Alphaproteobacteria	386B	SAMEA3139047	PRJEB1172	0.011105	52.2828	Apa386Bp4:NC_021977.1/HF677574.1
Acetobacter pasteurianus 386B	Bacteria;Proteobacteria;Alphaproteobacteria	386B	SAMEA3139047	PRJEB1172	0.006548	51.7868	Apa386Bp6:NC_021978.1/HF677576.1
Acetobacter pasteurianus 386B	Bacteria;Proteobacteria;Alphaproteobacteria	386B	SAMEA3139047	PRJEB1172	0.003851	47.0267	Apa386Bp7:NC_021979.1/HF677577.1
Acetobacter pasteurianus 386B	Bacteria;Proteobacteria;Alphaproteobacteria	386B	SAMEA3139047	PRJEB1172	0.015601	55.4708	Apa386Bp3:NC_021992.1/HF677573.1
Acetobacter pasteurianus 386B	Bacteria;Proteobacteria;Alphaproteobacteria	386B	SAMEA3139047	PRJEB1172	0.009914	50.7464	Apa386Bp5:NC_021993.1/HF677575.1
Acetobacter pasteurianus 386B	Bacteria;Proteobacteria;Alphaproteobacteria	386B	SAMEA3139047	PRJEB1172	0.018169	55.5672	Apa386Bp2:NZ_HF677572.1/HF677572.1
Acetobacter pasteurianus IFO 3283-01	Bacteria;Proteobacteria;Alphaproteobacteria	IFO 3283 substr. IFO 3283-01	SAMD00060943	PRJDA31129	0.191799	53.3621	pAPA01-011:NC_013210.1/AP011122.1
Acetobacter pasteurianus IFO 3283-01	Bacteria;Proteobacteria;Alphaproteobacteria	IFO 3283 substr. IFO 3283-01	SAMD00060943	PRJDA31129	0.18294	53.4968	pAPA01-020:NC_013211.1/AP011123.1
Acetobacter pasteurianus IFO 3283-01	Bacteria;Proteobacteria;Alphaproteobacteria	IFO 3283 substr. IFO 3283-01	SAMD00060943	PRJDA31129	0.049961	53.882	pAPA01-030:NC_013212.1/AP011124.1
Acetobacter pasteurianus IFO 3283-01	Bacteria;Proteobacteria;Alphaproteobacteria	IFO 3283 substr. IFO 3283-01	SAMD00060943	PRJDA31129	0.003204	53.7453	pAPA01-040:NC_013213.1/AP011125.1
Acetobacter pasteurianus IFO 3283-01	Bacteria;Proteobacteria;Alphaproteobacteria	IFO 3283 substr. IFO 3283-01	SAMD00060943	PRJDA31129	0.003035	55.7825	pAPA01-050:NC_013214.1/AP011126.1
Acetobacter pasteurianus IFO 3283-01	Bacteria;Proteobacteria;Alphaproteobacteria	IFO 3283 substr. IFO 3283-01	SAMD00060943	PRJDA31129	0.001815	58.5675	pAPA01-060:NC_013215.1/AP011127.1
Acetobacter pasteurianus IFO 3283-01-42C	Bacteria;Proteobacteria;Alphaproteobacteria	IFO 3283 substr. IFO 3283-01-42C	SAMD00060949	PRJDA31141	0.191799	53.3621	pAPA42C_011:NC_017104.1/AP011164.1
Acetobacter pasteurianus IFO 3283-01-42C	Bacteria;Proteobacteria;Alphaproteobacteria	IFO 3283 substr. IFO 3283-01-42C	SAMD00060949	PRJDA31141	0.18294	53.4968	pAPA42C_020:NC_017105.1/AP011165.1
Acetobacter pasteurianus IFO 3283-01-42C	Bacteria;Proteobacteria;Alphaproteobacteria	IFO 3283 substr. IFO 3283-01-42C	SAMD00060949	PRJDA31141	0.003204	53.7453	pAPA42C_040:NC_017106.1/AP011167.1
Acetobacter pasteurianus IFO 3283-01-42C	Bacteria;Proteobacteria;Alphaproteobacteria	IFO 3283 substr. IFO 3283-01-42C	SAMD00060949	PRJDA31141	0.003035	55.7825	pAPA42C_050:NC_017107.1/AP011168.1
Acetobacter pasteurianus IFO 3283-01-42C	Bacteria;Proteobacteria;Alphaproteobacteria	IFO 3283 substr. IFO 3283-01-42C	SAMD00060949	PRJDA31141	0.049961	53.882	pAPA42C_030:NC_017151.1/AP011166.1
Acetobacter pasteurianus IFO 3283-01-42C	Bacteria;Proteobacteria;Alphaproteobacteria	IFO 3283 substr. IFO 3283-01-42C	SAMD00060949	PRJDA31141	0.001815	58.5675	pAPA42C_060:NC_017152.1/AP011169.1
Acetobacter pasteurianus IFO 3283-03	Bacteria;Proteobacteria;Alphaproteobacteria	IFO 3283 substr. IFO 3283-03	SAMD00060944	PRJDA31131	0.191427	53.366	pAPA03-010:NC_017101.1/AP011129.1
Acetobacter pasteurianus IFO 3283-03	Bacteria;Proteobacteria;Alphaproteobacteria	IFO 3283 substr. IFO 3283-03	SAMD00060944	PRJDA31131	0.001815	58.5675	pAPA03-060:NC_017109.1/AP011134.1
Acetobacter pasteurianus IFO 3283-03	Bacteria;Proteobacteria;Alphaproteobacteria	IFO 3283 substr. IFO 3283-03	SAMD00060944	PRJDA31131	0.18294	53.4968	pAPA03-020:NC_017118.1/AP011130.1
Acetobacter pasteurianus IFO 3283-03	Bacteria;Proteobacteria;Alphaproteobacteria	IFO 3283 substr. IFO 3283-03	SAMD00060944	PRJDA31131	0.049961	53.882	pAPA03-030:NC_017119.1/AP011131.1
Acetobacter pasteurianus IFO 3283-03	Bacteria;Proteobacteria;Alphaproteobacteria	IFO 3283 substr. IFO 3283-03	SAMD00060944	PRJDA31131	0.003035	55.7825	pAPA03-050:NC_017120.1/AP011133.1
Acetobacter pasteurianus IFO 3283-03	Bacteria;Proteobacteria;Alphaproteobacteria	IFO 3283 substr. IFO 3283-03	SAMD00060944	PRJDA31131	0.003204	53.7453	pAPA03-040:NC_017142.1/AP011132.1
Acetobacter pasteurianus IFO 3283-07	Bacteria;Proteobacteria;Alphaproteobacteria	IFO 3283 substr. IFO 3283-07	SAMD00060945	PRJDA31133	0.049961	53.882	pAPA07-030:NC_017110.1/AP011138.1
Acetobacter pasteurianus IFO 3283-07	Bacteria;Proteobacteria;Alphaproteobacteria	IFO 3283 substr. IFO 3283-07	SAMD00060945	PRJDA31133	0.18294	53.4968	pAPA07-020:NC_017122.1/AP011137.1
Acetobacter pasteurianus IFO 3283-07	Bacteria;Proteobacteria;Alphaproteobacteria	IFO 3283 substr. IFO 3283-07	SAMD00060945	PRJDA31133	0.003204	53.7453	pAPA07-040:NC_017123.1/AP011139.1
Acetobacter pasteurianus IFO 3283-07	Bacteria;Proteobacteria;Alphaproteobacteria	IFO 3283 substr. IFO 3283-07	SAMD00060945	PRJDA31133	0.001815	58.5675	pAPA07-060:NC_017124.1/AP011141.1
Acetobacter pasteurianus IFO 3283-07	Bacteria;Proteobacteria;Alphaproteobacteria	IFO 3283 substr. IFO 3283-07	SAMD00060945	PRJDA31133	0.191427	53.366	pAPA07-010:NC_017143.1/AP011136.1
Acetobacter pasteurianus IFO 3283-07	Bacteria;Proteobacteria;Alphaproteobacteria	IFO 3283 substr. IFO 3283-07	SAMD00060945	PRJDA31133	0.003035	55.7825	pAPA07-050:NC_017144.1/AP011140.1
Acetobacter pasteurianus IFO 3283-12	Bacteria;Proteobacteria;Alphaproteobacteria	IFO 3283 substr. IFO 3283-12	SAMD00061107	PRJNA32203	0.18294	53.4968	pAPA12-020:NC_017113.1/AP011172.1
Acetobacter pasteurianus IFO 3283-12	Bacteria;Proteobacteria;Alphaproteobacteria	IFO 3283 substr. IFO 3283-12	SAMD00061107	PRJNA32203	0.049961	53.882	pAPA12-030:NC_017114.1/AP011173.1
Acetobacter pasteurianus IFO 3283-12	Bacteria;Proteobacteria;Alphaproteobacteria	IFO 3283 substr. IFO 3283-12	SAMD00061107	PRJNA32203	0.003204	53.7453	pAPA12-040:NC_017115.1/AP011174.1
Acetobacter pasteurianus IFO 3283-12	Bacteria;Proteobacteria;Alphaproteobacteria	IFO 3283 substr. IFO 3283-12	SAMD00061107	PRJNA32203	0.003035	55.7825	pAPA12-050:NC_017116.1/AP011175.1
Acetobacter pasteurianus IFO 3283-12	Bacteria;Proteobacteria;Alphaproteobacteria	IFO 3283 substr. IFO 3283-12	SAMD00061107	PRJNA32203	0.191411	53.3663	pAPA12-014:NC_017136.1/AP011171.1
Acetobacter pasteurianus IFO 3283-12	Bacteria;Proteobacteria;Alphaproteobacteria	IFO 3283 substr. IFO 3283-12	SAMD00061107	PRJNA32203	0.001815	58.5675	pAPA12-060:NC_017137.1/AP011176.1
Acetobacter pasteurianus IFO 3283-22	Bacteria;Proteobacteria;Alphaproteobacteria	IFO 3283 substr. IFO 3283-22	SAMD00060946	PRJDA31135	0.191427	53.366	pAPA22-010:NC_017117.1/AP011143.1
Acetobacter pasteurianus IFO 3283-22	Bacteria;Proteobacteria;Alphaproteobacteria	IFO 3283 substr. IFO 3283-22	SAMD00060946	PRJDA31135	0.18294	53.4968	pAPA22-020:NC_017126.1/AP011144.1
Acetobacter pasteurianus IFO 3283-22	Bacteria;Proteobacteria;Alphaproteobacteria	IFO 3283 substr. IFO 3283-22	SAMD00060946	PRJDA31135	0.049961	53.882	pAPA22-030:NC_017127.1/AP011145.1
Acetobacter pasteurianus IFO 3283-22	Bacteria;Proteobacteria;Alphaproteobacteria	IFO 3283 substr. IFO 3283-22	SAMD00060946	PRJDA31135	0.003035	55.7825	pAPA22-050:NC_017128.1/AP011147.1
Acetobacter pasteurianus IFO 3283-22	Bacteria;Proteobacteria;Alphaproteobacteria	IFO 3283 substr. IFO 3283-22	SAMD00060946	PRJDA31135	0.001815	58.5675	pAPA22-060:NC_017129.1/AP011148.1
Acetobacter pasteurianus IFO 3283-22	Bacteria;Proteobacteria;Alphaproteobacteria	IFO 3283 substr. IFO 3283-22	SAMD00060946	PRJDA31135	0.003204	53.7453	pAPA22-040:NC_017145.1/AP011146.1
Acetobacter pasteurianus IFO 3283-26	Bacteria;Proteobacteria;Alphaproteobacteria	IFO 3283 substr. IFO 3283-26	SAMD00060947	PRJDA31137	0.191419	53.3662	pAPA26-013:NC_017130.1/AP011150.1
Acetobacter pasteurianus IFO 3283-26	Bacteria;Proteobacteria;Alphaproteobacteria	IFO 3283 substr. IFO 3283-26	SAMD00060947	PRJDA31137	0.18294	53.4968	pAPA26-020:NC_017131.1/AP011151.1
Acetobacter pasteurianus IFO 3283-26	Bacteria;Proteobacteria;Alphaproteobacteria	IFO 3283 substr. IFO 3283-26	SAMD00060947	PRJDA31137	0.003204	53.7453	pAPA26-040:NC_017132.1/AP011153.1
Acetobacter pasteurianus IFO 3283-26	Bacteria;Proteobacteria;Alphaproteobacteria	IFO 3283 substr. IFO 3283-26	SAMD00060947	PRJDA31137	0.001815	58.5675	pAPA26-060:NC_017133.1/AP011155.1
Acetobacter pasteurianus IFO 3283-26	Bacteria;Proteobacteria;Alphaproteobacteria	IFO 3283 substr. IFO 3283-26	SAMD00060947	PRJDA31137	0.049961	53.882	pAPA26-030:NC_017147.1/AP011152.1
Acetobacter pasteurianus IFO 3283-26	Bacteria;Proteobacteria;Alphaproteobacteria	IFO 3283 substr. IFO 3283-26	SAMD00060947	PRJDA31137	0.003035	55.7825	pAPA26-050:NC_017148.1/AP011154.1
Acetobacter pasteurianus IFO 3283-32	Bacteria;Proteobacteria;Alphaproteobacteria	IFO 3283 substr. IFO 3283-32	SAMD00060948	PRJDA31139	0.003204	53.7453	pAPA32-040:NC_017102.1/AP011160.1
Acetobacter pasteurianus IFO 3283-32	Bacteria;Proteobacteria;Alphaproteobacteria	IFO 3283 substr. IFO 3283-32	SAMD00060948	PRJDA31139	0.003035	55.7825	pAPA32-050:NC_017103.1/AP011161.1
Acetobacter pasteurianus IFO 3283-32	Bacteria;Proteobacteria;Alphaproteobacteria	IFO 3283 substr. IFO 3283-32	SAMD00060948	PRJDA31139	0.001815	58.5675	pAPA32-060:NC_017112.1/AP011162.1
Acetobacter pasteurianus IFO 3283-32	Bacteria;Proteobacteria;Alphaproteobacteria	IFO 3283 substr. IFO 3283-32	SAMD00060948	PRJDA31139	0.191443	53.3658	pAPA32-012:NC_017134.1/AP011157.1
Acetobacter pasteurianus IFO 3283-32	Bacteria;Proteobacteria;Alphaproteobacteria	IFO 3283 substr. IFO 3283-32	SAMD00060948	PRJDA31139	0.049961	53.882	pAPA32-030:NC_017135.1/AP011159.1
Acetobacter pasteurianus IFO 3283-32	Bacteria;Proteobacteria;Alphaproteobacteria	IFO 3283 substr. IFO 3283-32	SAMD00060948	PRJDA31139	0.18294	53.4968	pAPA32-020:NC_017149.1/AP011158.1
Acetobacter pasteurianus NBRC 101655	Bacteria;Proteobacteria;Alphaproteobacteria	NBRC 101655	SAMD00010881	PRJDA65545	0.187193	52.0228	plasmid1:NZ_AP014882.1/AP014882.1
Acetobacter pasteurianus NBRC 101655	Bacteria;Proteobacteria;Alphaproteobacteria	NBRC 101655	SAMD00010881	PRJDA65545	0.006331	52.8826	plasmid2:NZ_AP014883.1/AP014883.1
Acetobacter pasteurianus NBRC 101655	Bacteria;Proteobacteria;Alphaproteobacteria	NBRC 101655	SAMD00010881	PRJDA65545	0.002799	58.1994	plasmid3:NZ_AP014884.1/AP014884.1
Acetobacter pasteurianus NBRC 101655	Bacteria;Proteobacteria;Alphaproteobacteria	NBRC 101655	SAMD00010881	PRJDA65545	0.002278	55.7068	plasmid4:NZ_AP014885.1/AP014885.1
Acetobacter pasteurianus subsp. Pasteurianus	Bacteria;Proteobacteria;Alphaproteobacteria	SRCM101342	SAMN07125916	PRJNA386747	0.022563	53.7473	pAP1342-1:NZ_CP021510.1/CP021510.1
Acetobacter pasteurianus subsp. Pasteurianus	Bacteria;Proteobacteria;Alphaproteobacteria	SRCM101342	SAMN07125916	PRJNA386747	0.190983	53.1053	pAP1342-2:NZ_CP021511.1/CP021511.1
Acetobacter pasteurianus subsp. Pasteurianus	Bacteria;Proteobacteria;Alphaproteobacteria	SRCM101342	SAMN07125916	PRJNA386747	0.256755	52.2611	pAP1342-3:NZ_CP021512.1/CP021512.1
Acetobacter pasteurianus subsp. Pasteurianus	Bacteria;Proteobacteria;Alphaproteobacteria	SRCM101342	SAMN07125916	PRJNA386747	0.019899	57.42	pAP1342-4:NZ_CP021513.1/CP021513.1
Acetobacter pasteurianus subsp. Pasteurianus	Bacteria;Proteobacteria;Alphaproteobacteria	SRCM101342	SAMN07125916	PRJNA386747	0.043021	38.2139	pAP1342-5:NZ_CP021514.1/CP021514.1
Acetobacter pasteurianus subsp. Pasteurianus	Bacteria;Proteobacteria;Alphaproteobacteria	SRCM101468	SAMN07211335	PRJNA389952	0.177959	53.5314	pAP1468-1:NZ_CP021923.1/CP021923.1
Acetobacter pasteurianus subsp. Pasteurianus	Bacteria;Proteobacteria;Alphaproteobacteria	SRCM101468	SAMN07211335	PRJNA389952	0.184348	53.0974	pAP1468-2:NZ_CP021924.1/CP021924.1
Acetobacter pasteurianus subsp. Pasteurianus	Bacteria;Proteobacteria;Alphaproteobacteria	SRCM101468	SAMN07211335	PRJNA389952	0.0499	53.8737	pAP1468-3:NZ_CP021925.1/CP021925.1
Acetobacter persici	Bacteria;Proteobacteria;Alphaproteobacteria	TMW2.1084	SAMN04396916	PRJNA311264	0.526169	52.7559	pAC1084_1:NZ_CP014688.1/CP014688.1
Acetobacter pomorum	Bacteria;Proteobacteria;Alphaproteobacteria	BDGP5	SAMN07682859	PRJNA397225	0.131455	51.6565	pApBDGP5A:NZ_CP023658.1/CP023658.1
Acetobacter pomorum	Bacteria;Proteobacteria;Alphaproteobacteria	BDGP5	SAMN07682859	PRJNA397225	0.00916	53.6135	pApBDGP5B:NZ_CP023659.1/CP023659.1
Acetobacter pomorum	Bacteria;Proteobacteria;Alphaproteobacteria	BDGP5	SAMN07682859	PRJNA397225	0.019216	53.7521	pApBDGP5C:NZ_CP023660.1/CP023660.1
Acetobacter pomorum	Bacteria;Proteobacteria;Alphaproteobacteria	SH	SAMN07498095	PRJNA397945	0.166956	51.4106	pSH1:NZ_CP023190.1/CP023190.1
Acetobacter pomorum	Bacteria;Proteobacteria;Alphaproteobacteria	SH	SAMN07498095	PRJNA397945	0.016749	52.6419	pSH2:NZ_CP023191.1/CP023191.1
Acetobacter senegalensis	Bacteria;Proteobacteria;Alphaproteobacteria	108B	SAMEA2738517	PRJEB7128	0.080028	55.2744	1P:NZ_LN606601.1/LN606601.1
Acetobacter sp. JWB	Bacteria;Proteobacteria;Alphaproteobacteria	JWB	SAMN09531910	PRJNA480182	0.137977	52.1507	unnamed1:NZ_CP030872.1/CP030872.1
Acetobacter sp. JWB	Bacteria;Proteobacteria;Alphaproteobacteria	JWB	SAMN09531910	PRJNA480182	0.01791	53.7856	unnamed2:NZ_CP030873.1/CP030873.1
Acetobacter sp. KACC 21233	Bacteria;Proteobacteria;Alphaproteobacteria	KACC 21233	SAMN12179541	PRJNA552187	0.165009	56.163	unnamed1:NZ_CP043507.1/CP043507.1
Acetobacter sp. KACC 21233	Bacteria;Proteobacteria;Alphaproteobacteria	KACC 21233	SAMN12179541	PRJNA552187	0.102624	56.4839	unnamed2:NZ_CP043508.1/CP043508.1
Acetobacter tropicalis	Bacteria;Proteobacteria;Alphaproteobacteria	BDGP1	SAMN07452474	PRJNA397225	0.151013	52.1968	pAtBDGP1A:NZ_CP022700.1/CP022700.1
Acetobacteraceae bacterium	Bacteria;Proteobacteria;Alphaproteobacteria	868	SAMN11430873	PRJNA532976	0.020485	37.525	p1:CP039461.1
Acholeplasma hippikon	Bacteria;Terrabacteria group;Tenericutes	NCTC10172	SAMEA104224796	PRJEB6403	0.009492	30.4362	2:NZ_LR215051.1/LR215051.1
Acholeplasmataceae bacterium Mahy22	Bacteria;Terrabacteria group;Tenericutes	Mahy22	SAMD00227922	PRJDB9849	0.012782	29.5728	pAa22_1:AP024413.1
Achromobacter insolitus	Bacteria;Proteobacteria;Betaproteobacteria	FDAARGOS_88	SAMN02934544	PRJNA231221	0.369152	61.7391	unnamed1:NZ_CP026974.1/CP026974.1
Achromobacter pestifer	Bacteria;Proteobacteria;Betaproteobacteria	FDAARGOS_790	SAMN11056505	PRJNA231221	0.091397	64.7953	unnamed:NZ_CP053984.1/CP053984.1
Achromobacter xylosoxidans	Bacteria;Proteobacteria;Betaproteobacteria	FDAARGOS_147	SAMN03996290	PRJNA231221	0.02197	65.0797	unnamed:NZ_CP014059.2/CP014059.2
Achromobacter xylosoxidans	Bacteria;Proteobacteria;Betaproteobacteria	FDAARGOS_162	SAMN03996305	PRJNA231221	0.018415	64.1922	unnamed:NZ_CP014066.1/CP014066.2
Achromobacter xylosoxidans	Bacteria;Proteobacteria;Betaproteobacteria	SOLR10	SAMN07274546	PRJNA391768	0.22083	61.5496	pSOLR10A:NZ_CP025775.1/CP025775.1
Achromobacter xylosoxidans	Bacteria;Proteobacteria;Betaproteobacteria	DN002	SAMN13037504	PRJNA577771	0.278917	59.8927	unnamed:NZ_CP045223.1/CP045223.1
Achromobacter xylosoxidans	Bacteria;Proteobacteria;Betaproteobacteria	FDAARGOS_1091	SAMN16357260	PRJNA231221	0.006362	36.0578	unnamed:NZ_CP068212.1/CP068212.1
Achromobacter xylosoxidans A8	Bacteria;Proteobacteria;Betaproteobacteria	A8	SAMN02603404	PRJNA48393	0.098156	62.1684	pA81:NC_014641.1/CP002288.1
Achromobacter xylosoxidans A8	Bacteria;Proteobacteria;Betaproteobacteria	A8	SAMN02603404	PRJNA48393	0.247895	61.3082	pA82:NC_014642.1/CP002289.1
Acidibrevibacterium fodinaquatile	Bacteria;Proteobacteria;Alphaproteobacteria	G45-3	SAMN09005679	PRJNA454169	0.068344	62.5176	unnamed1:NZ_CP029177.1/CP029177.1
Acidibrevibacterium fodinaquatile	Bacteria;Proteobacteria;Alphaproteobacteria	G45-3	SAMN09005679	PRJNA454169	0.045771	60.9622	unnamed2:NZ_CP029178.1/CP029178.1
Acidibrevibacterium fodinaquatile	Bacteria;Proteobacteria;Alphaproteobacteria	G45-3	SAMN09005679	PRJNA454169	0.01609	63.4866	unnamed3:NZ_CP029179.1/CP029179.1
Acidihalobacter aeolianus	Bacteria;Proteobacteria;Gammaproteobacteria	V6	SAMN05853496	PRJNA344938	0.162484	57.3146	pAPV6:NZ_CP017449.1/CP017449.1
Acidiphilium cryptum JF-5	Bacteria;Proteobacteria;Alphaproteobacteria	JF-5	SAMN02598339	PRJNA15753	0.203589	62.3334	pACRY01:NC_009467.1/CP000689.1
Acidiphilium cryptum JF-5	Bacteria;Proteobacteria;Alphaproteobacteria	JF-5	SAMN02598339	PRJNA15753	0.187422	61.9196	pACRY02:NC_009468.1/CP000690.1
Acidiphilium cryptum JF-5	Bacteria;Proteobacteria;Alphaproteobacteria	JF-5	SAMN02598339	PRJNA15753	0.088953	62.1283	pACRY03:NC_009469.1/CP000691.1
Acidiphilium cryptum JF-5	Bacteria;Proteobacteria;Alphaproteobacteria	JF-5	SAMN02598339	PRJNA15753	0.037415	59.6205	pACRY04:NC_009470.1/CP000692.1
Acidiphilium cryptum JF-5	Bacteria;Proteobacteria;Alphaproteobacteria	JF-5	SAMN02598339	PRJNA15753	0.037155	60.8532	pACRY05:NC_009471.1/CP000693.1
Acidiphilium cryptum JF-5	Bacteria;Proteobacteria;Alphaproteobacteria	JF-5	SAMN02598339	PRJNA15753	0.008781	60.9953	pACRY06:NC_009472.1/CP000694.1
Acidiphilium cryptum JF-5	Bacteria;Proteobacteria;Alphaproteobacteria	JF-5	SAMN02598339	PRJNA15753	0.005629	57.5058	pACRY07:NC_009473.1/CP000695.1
Acidiphilium cryptum JF-5	Bacteria;Proteobacteria;Alphaproteobacteria	JF-5	SAMN02598339	PRJNA15753	0.004909	58.6881	pACRY08:NC_009474.1/CP000696.1
Acidiphilium multivorum AIU301	Bacteria;Proteobacteria;Alphaproteobacteria	AIU301	SAMD00060977	PRJDA60101	0.271573	62.94	pACMV1:NC_015178.1/AP012036.1
Acidiphilium multivorum AIU301	Bacteria;Proteobacteria;Alphaproteobacteria	AIU301	SAMD00060977	PRJDA60101	0.054248	61.2078	pACMV3:NC_015179.1/AP012038.1
Acidiphilium multivorum AIU301	Bacteria;Proteobacteria;Alphaproteobacteria	AIU301	SAMD00060977	PRJDA60101	0.014328	58.9475	pACMV5:NC_015180.1/AP012040.1
Acidiphilium multivorum AIU301	Bacteria;Proteobacteria;Alphaproteobacteria	AIU301	SAMD00060977	PRJDA60101	0.012125	59.5794	pACMV6:NC_015181.1/AP012041.1
Acidiphilium multivorum AIU301	Bacteria;Proteobacteria;Alphaproteobacteria	AIU301	SAMD00060977	PRJDA60101	0.001729	60.9023	pACMV8:NC_015182.1/AP012043.1
Acidiphilium multivorum AIU301	Bacteria;Proteobacteria;Alphaproteobacteria	AIU301	SAMD00060977	PRJDA60101	0.065564	61.9212	pACMV2:NC_015187.1/AP012037.1
Acidiphilium multivorum AIU301	Bacteria;Proteobacteria;Alphaproteobacteria	AIU301	SAMD00060977	PRJDA60101	0.040588	60.0473	pACMV4:NC_015188.1/AP012039.1
Acidiphilium multivorum AIU301	Bacteria;Proteobacteria;Alphaproteobacteria	AIU301	SAMD00060977	PRJDA60101	0.005178	57.5898	pACMV7:NC_015189.1/AP012042.1
Acidipropionibacterium acidipropionici	Bacteria;Terrabacteria group;Actinobacteria	ATCC 55737	SAMN04455717	PRJNA310791	0.002365	67.7801	unnamed:NZ_CP014353.1/CP014353.1
Acidisarcina polymorpha	Bacteria;Acidobacteria;Acidobacteriia	SBC82	SAMN09460743	PRJNA476855	0.06245	55.4716	pACPOL1:NZ_CP030841.1/CP030841.1
Acidisarcina polymorpha	Bacteria;Acidobacteria;Acidobacteriia	SBC82	SAMN09460743	PRJNA476855	0.108812	54.7191	pACPOL2:NZ_CP030842.1/CP030842.1
Acidisarcina polymorpha	Bacteria;Acidobacteria;Acidobacteriia	SBC82	SAMN09460743	PRJNA476855	0.196405	55.4044	pACPOL4:NZ_CP030843.1/CP030843.1
Acidisarcina polymorpha	Bacteria;Acidobacteria;Acidobacteriia	SBC82	SAMN09460743	PRJNA476855	0.121048	55.4392	pACPOL3:NZ_CP030844.1/CP030844.1
Acidithiobacillus caldus	Bacteria;Proteobacteria;Acidithiobacillia	MTH-04	SAMN04849265	PRJNA318365	0.190798	57.6557	p1:NZ_CP026329.1/CP026329.1
Acidithiobacillus caldus	Bacteria;Proteobacteria;Acidithiobacillia	MTH-04	SAMN04849265	PRJNA318365	0.032842	57.4843	p2:NZ_CP026330.1/CP026330.1
Acidithiobacillus caldus ATCC 51756	Bacteria;Proteobacteria;Acidithiobacillia	ATCC 51756	SAMN02469802	PRJNA36585	0.171972	57.3646	megaplasmid mpAca1.1:NZ_CP005987.1/
Acidithiobacillus caldus ATCC 51756	Bacteria;Proteobacteria;Acidithiobacillia	ATCC 51756	SAMN02469802	PRJNA36585	0.027536	59.3659	pACA1.1:NZ_CP005988.1/CP005988.1
Acidithiobacillus caldus ATCC 51756	Bacteria;Proteobacteria;Acidithiobacillia	ATCC 51756	SAMN02469802	PRJNA36585	0.00982	50.3055	pACA1.2:NZ_CP005989.1/CP005989.1
Acidithiobacillus caldus ATCC 51756	Bacteria;Proteobacteria;Acidithiobacillia	ATCC 51756	SAMN02469802	PRJNA36585	0.171972	57.3652	megap mpAca1.1:CP005987.1
Acidithiobacillus caldus SM-1	Bacteria;Proteobacteria;Acidithiobacillia	SM-1	SAMN02603220	PRJNA63223	0.251782	57.2042	megaplasmid:NC_015851.1/CP002574.1
Acidithiobacillus caldus SM-1	Bacteria;Proteobacteria;Acidithiobacillia	SM-1	SAMN02603220	PRJNA63223	0.009778	59.8384	pLAtc1:NC_015852.1/CP002575.1
Acidithiobacillus caldus SM-1	Bacteria;Proteobacteria;Acidithiobacillia	SM-1	SAMN02603220	PRJNA63223	0.01411	57.7108	pLAtc2:NC_015853.1/CP002576.1
Acidithiobacillus caldus SM-1	Bacteria;Proteobacteria;Acidithiobacillia	SM-1	SAMN02603220	PRJNA63223	0.029704	58.8305	pLAtc3:NC_015854.1/CP002577.1
Acidithiobacillus ferrivorans	Bacteria;Proteobacteria;Acidithiobacillia	PRJEB5721	SAMEA100981168	PRJEB5721	0.046453	57.3031	AFERRIp:NZ_LT841306.1/LT841306.1
Acidithiobacillus ferrivorans	Bacteria;Proteobacteria;Acidithiobacillia	PQ33	SAMN04613415	PRJNA317458	0.010218	60.3053	pAfPQ33_1:NZ_CP021414.1/CP021414.1
Acidithiobacillus ferrivorans	Bacteria;Proteobacteria;Acidithiobacillia	PQ33	SAMN04613415	PRJNA317458	0.012094	56.9539	pAfPQ33_2:NZ_CP021415.1/CP021415.1
Acidithiobacillus ferrooxidans	Bacteria;Proteobacteria;Acidithiobacillia	YNTRS-40	SAMN11772250	PRJNA543563	0.047104	56.4262	p1:NZ_CP040512.1/CP040512.1
Acidovorax antarcticus	Bacteria;Proteobacteria;Betaproteobacteria	16-35-5	SAMN15195941	PRJNA638482	0.642987	67.7303	unnamed1:NZ_CP054841.1/CP054841.1
Acidovorax antarcticus	Bacteria;Proteobacteria;Betaproteobacteria	16-35-5	SAMN15195941	PRJNA638482	0.175731	59.6531	unnamed2:NZ_CP054842.1/CP054842.1
Acidovorax carolinensis	Bacteria;Proteobacteria;Betaproteobacteria	P4	SAMN03755634	PRJNA285679	0.26915	58.373	pACP4.1:NZ_CP021367.1/CP021367.1
Acidovorax carolinensis	Bacteria;Proteobacteria;Betaproteobacteria	P4	SAMN03755634	PRJNA285679	0.163888	64.1115	pACP4.2:NZ_CP021368.1/CP021368.1
Acidovorax carolinensis	Bacteria;Proteobacteria;Betaproteobacteria	P4	SAMN03755634	PRJNA285679	0.114839	57.4901	pACP4.3:NZ_CP021369.1/CP021369.1
Acidovorax carolinensis	Bacteria;Proteobacteria;Betaproteobacteria	P4	SAMN03755634	PRJNA285679	0.079638	61.9729	pACP4.4:NZ_CP021370.1/CP021370.1
Acidovorax carolinensis	Bacteria;Proteobacteria;Betaproteobacteria	NA2	SAMN03755631	PRJNA285679	0.071051	61.2546	pACNA2.1:NZ_CP021360.1/CP021360.1
Acidovorax carolinensis	Bacteria;Proteobacteria;Betaproteobacteria	P3	SAMN03755633	PRJNA285679	0.258084	58.3674	pACP3.1:NZ_CP021363.1/CP021363.1
Acidovorax carolinensis	Bacteria;Proteobacteria;Betaproteobacteria	P3	SAMN03755633	PRJNA285679	0.156922	63.8158	pACP3.2:NZ_CP021364.1/CP021364.1
Acidovorax carolinensis	Bacteria;Proteobacteria;Betaproteobacteria	P3	SAMN03755633	PRJNA285679	0.072779	61.8022	pACP3.3:NZ_CP021365.1/CP021365.1
Acidovorax citrulli	Bacteria;Proteobacteria;Betaproteobacteria	M6	SAMN04157986	PRJNA298286	0.05308	61.1737	pACM6:NZ_CP029374.1/CP029374.1
Acidovorax sp. JS42	Bacteria;Proteobacteria;Betaproteobacteria	JS42	SAMN02598333	PRJNA15685	0.072689	62.2061	pAOVO01:NC_008765.1/CP000540.1
Acidovorax sp. JS42	Bacteria;Proteobacteria;Betaproteobacteria	JS42	SAMN02598333	PRJNA15685	0.063609	64.5836	pAOVO02:NC_008766.1/CP000541.1
Acidovorax sp. T1	Bacteria;Proteobacteria;Betaproteobacteria	T1	SAMN07174971	PRJNA388301	0.183061	61.1862	p1-T1:NZ_CP021649.1/CP021649.1
Acidovorax sp. T1	Bacteria;Proteobacteria;Betaproteobacteria	T1	SAMN07174971	PRJNA388301	0.079174	65.7817	p2-T1:NZ_CP021650.1/CP021650.1
Acidovorax sp. T1	Bacteria;Proteobacteria;Betaproteobacteria	T1	SAMN07174971	PRJNA388301	0.056357	63.0942	p3-T1:NZ_CP021651.1/CP021651.1
Acinetobacter baumannii	Bacteria;Proteobacteria;Gammaproteobacteria	6200	SAMN03263969	PRJNA270223	0.114848	41.6934	p6200-114.848kb:NZ_CP010398.1/CP010398.1
Acinetobacter baumannii	Bacteria;Proteobacteria;Gammaproteobacteria	6200	SAMN03263969	PRJNA270223	0.047274	40.8258	p6200-47.274kb:NZ_CP010399.1/CP010399.1
Acinetobacter baumannii	Bacteria;Proteobacteria;Gammaproteobacteria	6200	SAMN03263969	PRJNA270223	0.009327	34.2447	p6200-9.327kb:NZ_CP010400.1/CP010400.1
Acinetobacter baumannii	Bacteria;Proteobacteria;Gammaproteobacteria	CS01	SAMEA3158456	PRJEB1892	0.06372	33.4181	pCS01A:NZ_HG977523.1/HG977523.1
Acinetobacter baumannii	Bacteria;Proteobacteria;Gammaproteobacteria	CS01	SAMEA3158456	PRJEB1892	0.064165	33.3671	pCS01B:NZ_HG977524.1/HG977524.1
Acinetobacter baumannii	Bacteria;Proteobacteria;Gammaproteobacteria	CS01	SAMEA3158456	PRJEB1892	0.008174	34.5363	pCS01C:NZ_HG977525.1/HG977525.1
Acinetobacter baumannii	Bacteria;Proteobacteria;Gammaproteobacteria	CR17	SAMEA3158506	PRJEB1893	0.063795	33.4148	pCR17A:NZ_HG977527.1/HG977527.1
Acinetobacter baumannii	Bacteria;Proteobacteria;Gammaproteobacteria	CR17	SAMEA3158506	PRJEB1893	0.064479	33.476	pCR17B:NZ_HG977528.1/HG977528.1
Acinetobacter baumannii	Bacteria;Proteobacteria;Gammaproteobacteria	CR17	SAMEA3158506	PRJEB1893	0.008047	34.4103	pCR17C:NZ_HG977529.1/HG977529.1
Acinetobacter baumannii	Bacteria;Proteobacteria;Gammaproteobacteria	IOMTU 433	SAMD00020223	PRJDB3154	0.189354	39.5286	pIOMTU433:NZ_AP014650.1/AP014650.1
Acinetobacter baumannii	Bacteria;Proteobacteria;Gammaproteobacteria	A1	SAMN03248539	PRJNA269083	0.008731	34.3718	pA1-1:NZ_CP010782.1/CP010782.1
Acinetobacter baumannii	Bacteria;Proteobacteria;Gammaproteobacteria	AB5075-UW	SAMN02894434	PRJNA243297	0.08361	36.9717	p1AB5075:NZ_CP008707.1/CP008707.1
Acinetobacter baumannii	Bacteria;Proteobacteria;Gammaproteobacteria	AB5075-UW	SAMN02894434	PRJNA243297	0.008731	34.3718	p2AB5075:NZ_CP008708.1/CP008708.1
Acinetobacter baumannii	Bacteria;Proteobacteria;Gammaproteobacteria	AB5075-UW	SAMN02894434	PRJNA243297	0.001967	39.1459	p3AB5075:NZ_CP008709.1/CP008709.1
Acinetobacter baumannii	Bacteria;Proteobacteria;Gammaproteobacteria	XH386	SAMN03290686	PRJNA273343	0.112157	41.5498	pAB386:NZ_CP010780.1/CP010780.1
Acinetobacter baumannii	Bacteria;Proteobacteria;Gammaproteobacteria	Ab04-mff	SAMN03817045	PRJNA288605	0.169023	39.5544	pAB04-1:NZ_CP012007.1/CP012007.1
Acinetobacter baumannii	Bacteria;Proteobacteria;Gammaproteobacteria	Ab04-mff	SAMN03817045	PRJNA288605	0.087569	34.0223	pAB04-2:NZ_CP012008.1/CP012008.1
Acinetobacter baumannii	Bacteria;Proteobacteria;Gammaproteobacteria	ATCC 17978-mff	SAMN03817043	PRJNA288605	0.148955	37.4784	pAB3:NZ_CP012005.1/CP012005.1
Acinetobacter baumannii	Bacteria;Proteobacteria;Gammaproteobacteria	D36	SAMN04029125	PRJNA294725	0.004754	39.167	pD36-1:NZ_CP012953.1/CP012953.1
Acinetobacter baumannii	Bacteria;Proteobacteria;Gammaproteobacteria	D36	SAMN04029125	PRJNA294725	0.006078	39.2563	pRAY* (pD36-2):NZ_CP012954.1/CP012954.1
Acinetobacter baumannii	Bacteria;Proteobacteria;Gammaproteobacteria	D36	SAMN04029125	PRJNA294725	0.009276	35.608	pD36-3:NZ_CP012955.1/CP012955.1
Acinetobacter baumannii	Bacteria;Proteobacteria;Gammaproteobacteria	D36	SAMN04029125	PRJNA294725	0.047457	41.427	pD36-4:NZ_CP012956.1/CP012956.1
Acinetobacter baumannii	Bacteria;Proteobacteria;Gammaproteobacteria	CIP70.10	SAMEA3449716	PRJEB9585	0.007742	37.5614	II:NZ_LN865144.1/LN865144.1
Acinetobacter baumannii	Bacteria;Proteobacteria;Gammaproteobacteria	KBN10P02143	SAMN03941550	PRJNA291316	0.052517	36.4206	pKBN10P02143:NZ_CP013925.1/CP013925.1
Acinetobacter baumannii	Bacteria;Proteobacteria;Gammaproteobacteria	R2091	SAMEA3715145	PRJEB12156	0.007742	37.5614	II:NZ_LN997847.1/LN997847.1
Acinetobacter baumannii	Bacteria;Proteobacteria;Gammaproteobacteria	YU-R612	SAMN04448797	PRJNA309091	0.074241	33.5165	unnamed1:NZ_CP014216.1/CP014216.1
Acinetobacter baumannii	Bacteria;Proteobacteria;Gammaproteobacteria	YU-R612	SAMN04448797	PRJNA309091	0.005465	35.0412	unnamed2:NZ_CP014217.1/CP014217.1
Acinetobacter baumannii	Bacteria;Proteobacteria;Gammaproteobacteria	MEX11594	SAMN04407353	PRJNA308740	0.005557	34.8749	unnamed 1:NZ_CM003741.1/CM003741.1
Acinetobacter baumannii	Bacteria;Proteobacteria;Gammaproteobacteria	MEX11594	SAMN04407353	PRJNA308740	0.004437	33.3559	unnamed 2:NZ_CM003742.1/CM003742.1
Acinetobacter baumannii	Bacteria;Proteobacteria;Gammaproteobacteria	3207	SAMN04485290	PRJNA311558	0.013478	34.0184	pAba3207a:NZ_CP015365.1/CP015365.1
Acinetobacter baumannii	Bacteria;Proteobacteria;Gammaproteobacteria	3207	SAMN04485290	PRJNA311558	0.080546	34.1817	pAba3207b:NZ_CP015366.1/CP015366.1
Acinetobacter baumannii	Bacteria;Proteobacteria;Gammaproteobacteria	AB210M	SAMN03450127	PRJNA279596	0.008781	34.3697	pAB0057:NZ_CM003909.1/CM003909.1
Acinetobacter baumannii	Bacteria;Proteobacteria;Gammaproteobacteria	ORAB01	SAMN03277095	PRJNA271775	0.110965	41.6131	pORAB01-1:NZ_CP015484.1/CP015484.1
Acinetobacter baumannii	Bacteria;Proteobacteria;Gammaproteobacteria	ORAB01	SAMN03277095	PRJNA271775	0.024022	36.7122	pORAB01-2:NZ_CP015485.1/CP015485.1
Acinetobacter baumannii	Bacteria;Proteobacteria;Gammaproteobacteria	ORAB01	SAMN03277095	PRJNA271775	0.015198	36.1627	pORAB01-3:NZ_CP015486.1/CP015486.1
Acinetobacter baumannii	Bacteria;Proteobacteria;Gammaproteobacteria	BAL062	SAMEA2439285	PRJEB14024	0.008015	35.3213	2:NZ_LT594096.1/LT594096.1
Acinetobacter baumannii	Bacteria;Proteobacteria;Gammaproteobacteria	M3AC14-8	SAMN03699770	PRJNA284203	0.005441	34.6444	p1M3AC14-8:NZ_CM004453.1/CM004453.1
Acinetobacter baumannii	Bacteria;Proteobacteria;Gammaproteobacteria	M3AC14-8	SAMN03699770	PRJNA284203	0.018043	35.227	p2M3AC14-8:NZ_CM004454.1/CM004454.1
Acinetobacter baumannii	Bacteria;Proteobacteria;Gammaproteobacteria	KAB01	SAMN05601665	PRJNA339667	0.070875	33.4984	unnamed:NZ_CP017643.1/CP017643.1
Acinetobacter baumannii	Bacteria;Proteobacteria;Gammaproteobacteria	KAB02	SAMN05601667	PRJNA339683	0.081227	33.6588	unnamed:NZ_CP017645.1/CP017645.1
Acinetobacter baumannii	Bacteria;Proteobacteria;Gammaproteobacteria	KAB03	SAMN05601668	PRJNA339684	0.073891	33.7159	unnamed:NZ_CP017647.1/CP017647.1
Acinetobacter baumannii	Bacteria;Proteobacteria;Gammaproteobacteria	KAB04	SAMN05601669	PRJNA339686	0.121485	34.5384	unnamed:NZ_CP017649.1/CP017649.1
Acinetobacter baumannii	Bacteria;Proteobacteria;Gammaproteobacteria	KAB05	SAMN05601670	PRJNA339687	0.070884	33.4871	unnamed:NZ_CP017651.1/CP017651.1
Acinetobacter baumannii	Bacteria;Proteobacteria;Gammaproteobacteria	KAB06	SAMN05601671	PRJNA339689	0.070884	33.4871	unnamed:NZ_CP017653.1/CP017653.1
Acinetobacter baumannii	Bacteria;Proteobacteria;Gammaproteobacteria	KAB07	SAMN05601672	PRJNA339690	0.072073	33.3939	unnamed:NZ_CP017655.1/
Acinetobacter baumannii	Bacteria;Proteobacteria;Gammaproteobacteria	KAB07	SAMN05601672	PRJNA339690	0.072073	33.3939	pKAB07:CP017655.1
Acinetobacter baumannii	Bacteria;Proteobacteria;Gammaproteobacteria	KAB08	SAMN05601673	PRJNA339692	0.101406	34.6035	unnamed:NZ_CP017657.1/CP017657.1
Acinetobacter baumannii	Bacteria;Proteobacteria;Gammaproteobacteria	HRAB-85	SAMN06046790	PRJNA348168	0.077513	34.0536	unnamed:NZ_CP018144.1/CP018144.1
Acinetobacter baumannii	Bacteria;Proteobacteria;Gammaproteobacteria	AF-673	SAMN06077192	PRJNA271775	0.110964	41.6126	pAF-673:NZ_CP018257.1/CP018257.1
Acinetobacter baumannii	Bacteria;Proteobacteria;Gammaproteobacteria	AF-401	SAMN06077191	PRJNA271775	0.017583	36.177	pAF-401:NZ_CP018255.1/CP018255.1
Acinetobacter baumannii	Bacteria;Proteobacteria;Gammaproteobacteria	XDR-BJ83	SAMN06109232	PRJNA356204	0.069069	33.7851	pBJ83:NZ_CP018422.1/CP018422.1
Acinetobacter baumannii	Bacteria;Proteobacteria;Gammaproteobacteria	AC29	SAMN02714232	PRJNA238628	0.008737	34.3825	pAC29a:NZ_CP008850.1/CP008850.1
Acinetobacter baumannii	Bacteria;Proteobacteria;Gammaproteobacteria	AC29	SAMN02714232	PRJNA238628	0.074749	34.3456	pAC29b:NZ_CP008851.1/CP008851.1
Acinetobacter baumannii	Bacteria;Proteobacteria;Gammaproteobacteria	LAC4	SAMN05362953	PRJNA328023	0.008006	31.9885	pALAC4-1:NZ_CP018678.1/CP018678.1
Acinetobacter baumannii	Bacteria;Proteobacteria;Gammaproteobacteria	LAC4	SAMN05362953	PRJNA328023	0.006078	39.2563	pALAC4-2:NZ_CP018679.1/CP018679.1
Acinetobacter baumannii	Bacteria;Proteobacteria;Gammaproteobacteria	CMC-CR-MDR-Ab4	SAMN04096368	PRJNA296424	0.110968	41.6165	pCMCVTAb1-AB4:NZ_CP016296.1/
Acinetobacter baumannii	Bacteria;Proteobacteria;Gammaproteobacteria	CMC-CR-MDR-Ab4	SAMN04096368	PRJNA296424	0.07409	33.6645	pCMCVTAb2-AB4:NZ_CP016297.1/
Acinetobacter baumannii	Bacteria;Proteobacteria;Gammaproteobacteria	CMC-CR-MDR-Ab4	SAMN04096368	PRJNA296424	0.110968	41.6165	pCMCVTAb1-Ab4:CP016296.1
Acinetobacter baumannii	Bacteria;Proteobacteria;Gammaproteobacteria	CMC-CR-MDR-Ab4	SAMN04096368	PRJNA296424	0.07409	33.6645	pCMCVTAb2-Ab4:CP016297.1
Acinetobacter baumannii	Bacteria;Proteobacteria;Gammaproteobacteria	CMC-MDR-Ab59	SAMN04096369	PRJNA296424	0.110967	41.6142	pCMCVTAb1-AB59:NZ_CP016299.1/
Acinetobacter baumannii	Bacteria;Proteobacteria;Gammaproteobacteria	CMC-MDR-Ab59	SAMN04096369	PRJNA296424	0.110967	41.6142	pCMCVTAb1-Ab59:CP016299.1
Acinetobacter baumannii	Bacteria;Proteobacteria;Gammaproteobacteria	CMC-CR-MDR-Ab66	SAMN04096370	PRJNA296424	0.110967	41.6133	pCMCVTAb1-AB66:NZ_CP016301.1/
Acinetobacter baumannii	Bacteria;Proteobacteria;Gammaproteobacteria	CMC-CR-MDR-Ab66	SAMN04096370	PRJNA296424	0.073188	33.6695	pCMCVTAb2-AB66:NZ_CP016302.1/
Acinetobacter baumannii	Bacteria;Proteobacteria;Gammaproteobacteria	CMC-CR-MDR-Ab66	SAMN04096370	PRJNA296424	0.110967	41.6133	pCMCVTAb1-Ab66:CP016301.1
Acinetobacter baumannii	Bacteria;Proteobacteria;Gammaproteobacteria	CMC-CR-MDR-Ab66	SAMN04096370	PRJNA296424	0.073188	33.6695	pCMCVTAb2-Ab66:CP016302.1
Acinetobacter baumannii	Bacteria;Proteobacteria;Gammaproteobacteria	AB34299	SAMN04457967	PRJNA311034	0.084967	33.307	unnamed1:CP014292.1
Acinetobacter baumannii	Bacteria;Proteobacteria;Gammaproteobacteria	AB34299	SAMN04457967	PRJNA311034	0.015645	34.356	unnamed2:CP014293.1
Acinetobacter baumannii	Bacteria;Proteobacteria;Gammaproteobacteria	CBA7	SAMN06650245	PRJNA380857	0.111999	41.6129	pCBA7_1:NZ_CP020585.1/CP020585.1
Acinetobacter baumannii	Bacteria;Proteobacteria;Gammaproteobacteria	15A34	SAMN06650243	PRJNA380857	0.072076	33.3925	p15A34_1:NZ_CP020589.1/CP020589.1
Acinetobacter baumannii	Bacteria;Proteobacteria;Gammaproteobacteria	15A5	SAMN06650264	PRJNA380857	0.074241	33.5152	p15A5_1:NZ_CP020573.1/CP020573.1
Acinetobacter baumannii	Bacteria;Proteobacteria;Gammaproteobacteria	15A5	SAMN06650264	PRJNA380857	0.008718	34.423	p15A5_2:NZ_CP020575.1/CP020575.1
Acinetobacter baumannii	Bacteria;Proteobacteria;Gammaproteobacteria	USA2	SAMN06650241	PRJNA380857	0.074241	33.5165	pUSA2_1:NZ_CP020593.1/CP020593.1
Acinetobacter baumannii	Bacteria;Proteobacteria;Gammaproteobacteria	HWBA8	SAMN06650239	PRJNA380857	0.195838	40.2578	pHWBA8_1:NZ_CP020596.1/CP020596.1
Acinetobacter baumannii	Bacteria;Proteobacteria;Gammaproteobacteria	USA15	SAMN06650240	PRJNA380857	0.098301	34.2438	pUSA15_1:NZ_CP020594.1/CP020594.1
Acinetobacter baumannii	Bacteria;Proteobacteria;Gammaproteobacteria	SSA12	SAMN06650263	PRJNA380857	0.00873	34.3643	pSSA12_2:NZ_CP020576.1/CP020576.1
Acinetobacter baumannii	Bacteria;Proteobacteria;Gammaproteobacteria	SSA12	SAMN06650263	PRJNA380857	0.073264	33.4271	pSSA12_1:NZ_CP020577.1/CP020577.1
Acinetobacter baumannii	Bacteria;Proteobacteria;Gammaproteobacteria	SSMA17	SAMN06650261	PRJNA380857	0.090973	34.4201	pSSMA17_1:NZ_CP020580.1/CP020580.1
Acinetobacter baumannii	Bacteria;Proteobacteria;Gammaproteobacteria	ab736	SAMN04621185	PRJNA317553	0.009539	34.6787	unnamed:NZ_CP015122.1/CP015122.1
Acinetobacter baumannii	Bacteria;Proteobacteria;Gammaproteobacteria	B8300	SAMN03771402	PRJNA286871	0.02515	35.336	pB8300:NZ_CP021348.1/CP021348.1
Acinetobacter baumannii	Bacteria;Proteobacteria;Gammaproteobacteria	B11911	SAMN03771550	PRJNA286874	0.21678	39.5581	pB11911:NZ_CP021344.1/CP021344.1
Acinetobacter baumannii	Bacteria;Proteobacteria;Gammaproteobacteria	A85	SAMN07125723	PRJNA269083	0.002726	37.7476	pA85-1:NZ_CP021783.1/CP021783.1
Acinetobacter baumannii	Bacteria;Proteobacteria;Gammaproteobacteria	A85	SAMN07125723	PRJNA269083	0.002343	38.7537	pA85-1a:NZ_CP021784.1/CP021784.1
Acinetobacter baumannii	Bacteria;Proteobacteria;Gammaproteobacteria	A85	SAMN07125723	PRJNA269083	0.004484	39.8528	pA85-1b:NZ_CP021785.1/CP021785.1
Acinetobacter baumannii	Bacteria;Proteobacteria;Gammaproteobacteria	A85	SAMN07125723	PRJNA269083	0.008731	34.3718	pA85-2:NZ_CP021786.1/CP021786.1
Acinetobacter baumannii	Bacteria;Proteobacteria;Gammaproteobacteria	A85	SAMN07125723	PRJNA269083	0.086334	33.8986	pA85-3:NZ_CP021787.1/CP021787.1
Acinetobacter baumannii	Bacteria;Proteobacteria;Gammaproteobacteria	11510	SAMN06093832	PRJNA355850	0.005381	37.1306	pAba11510a:NZ_CP018862.2/CP018862.2
Acinetobacter baumannii	Bacteria;Proteobacteria;Gammaproteobacteria	A1296	SAMN06099024	PRJNA355911	0.112773	42.1936	pA1296_1:NZ_CP018333.1/CP018333.1
Acinetobacter baumannii	Bacteria;Proteobacteria;Gammaproteobacteria	A1296	SAMN06099024	PRJNA355911	0.011586	36.8548	pA1296_2:NZ_CP018334.1/CP018334.1
Acinetobacter baumannii	Bacteria;Proteobacteria;Gammaproteobacteria	AC002-1-R4	SAMN04272870	PRJNA302435	0.111165	41.6156	pAC0021R4:NZ_CM008330.1/CM008330.1
Acinetobacter baumannii	Bacteria;Proteobacteria;Gammaproteobacteria	A388	SAMN07736509	PRJNA269083	0.033036	37.7437	pA388:NZ_CP024419.1/CP024419.1
Acinetobacter baumannii	Bacteria;Proteobacteria;Gammaproteobacteria	AbPK1	SAMN07945345	PRJNA416212	0.015113	35.6911	pAbPK1a:NZ_CP024577.1/CP024577.1
Acinetobacter baumannii	Bacteria;Proteobacteria;Gammaproteobacteria	AbPK1	SAMN07945345	PRJNA416212	0.079335	33.7997	pAbPK1b:NZ_CP024578.1/CP024578.1
Acinetobacter baumannii	Bacteria;Proteobacteria;Gammaproteobacteria	AYP-A2	SAMN07445112	PRJNA396979	0.110967	41.616	pAYP-A2:NZ_CP024125.1/CP024125.1
Acinetobacter baumannii	Bacteria;Proteobacteria;Gammaproteobacteria	SMC_Paed_Ab_BL01	SAMN08054861	PRJNA419431	0.074241	33.5165	pSMC_AB_BL01_1:NZ_CP025267.1/CP025267.1
Acinetobacter baumannii	Bacteria;Proteobacteria;Gammaproteobacteria	ABNIH28	SAMN06040401	PRJNA430813	0.011305	33.4188	pABA-6973:NZ_CP026126.1/CP026126.1
Acinetobacter baumannii	Bacteria;Proteobacteria;Gammaproteobacteria	ABNIH28	SAMN06040401	PRJNA430813	0.039359	37.0767	pNDM-0285:NZ_CP026127.1/CP026127.1
Acinetobacter baumannii	Bacteria;Proteobacteria;Gammaproteobacteria	ABNIH28	SAMN06040401	PRJNA430813	0.110754	41.6662	pABA-1fe1:NZ_CP026128.1/CP026128.1
Acinetobacter baumannii	Bacteria;Proteobacteria;Gammaproteobacteria	ABNIH28	SAMN06040401	PRJNA430813	0.130044	38.57	pABA-2f10:NZ_CP026129.1/CP026129.1
Acinetobacter baumannii	Bacteria;Proteobacteria;Gammaproteobacteria	AR_0056	SAMN04014897	PRJNA292904	0.113706	42.7911	tig00000058_pilon:NZ_CP026705.1/CP026705.1
Acinetobacter baumannii	Bacteria;Proteobacteria;Gammaproteobacteria	AR_0056	SAMN04014897	PRJNA292904	0.072105	33.6218	tig00000059_pilon:NZ_CP026706.1/CP026706.1
Acinetobacter baumannii	Bacteria;Proteobacteria;Gammaproteobacteria	AR_0056	SAMN04014897	PRJNA292904	0.008731	34.3718	tig00000534_pilon:NZ_CP026708.1/CP026708.1
Acinetobacter baumannii	Bacteria;Proteobacteria;Gammaproteobacteria	AR_0063	SAMN04014904	PRJNA292904	0.07299	33.6347	unitig_2_pilon:NZ_CP026712.1/CP026712.1
Acinetobacter baumannii	Bacteria;Proteobacteria;Gammaproteobacteria	S1; AB1A2	SAMN07977762	PRJNA417158	0.108394	42.6177	pAbS1_01:NZ_CP026944.1/CP026944.1
Acinetobacter baumannii	Bacteria;Proteobacteria;Gammaproteobacteria	S1; AB1A2	SAMN07977762	PRJNA417158	0.111068	41.615	pAbS1_02:NZ_CP026945.1/CP026945.1
Acinetobacter baumannii	Bacteria;Proteobacteria;Gammaproteobacteria	S1; AB1A2	SAMN07977762	PRJNA417158	0.072204	33.6477	pAbS1_03:NZ_CP026946.1/CP026946.1
Acinetobacter baumannii	Bacteria;Proteobacteria;Gammaproteobacteria	AR_0083	SAMN04014924	PRJNA292904	0.008731	34.3718	unnamed:NZ_CP027529.1/CP027529.1
Acinetobacter baumannii	Bacteria;Proteobacteria;Gammaproteobacteria	AR_0088	SAMN04014929	PRJNA292904	0.146698	37.8628	unnamed1:NZ_CP027531.1/CP027531.1
Acinetobacter baumannii	Bacteria;Proteobacteria;Gammaproteobacteria	AR_0088	SAMN04014929	PRJNA292904	0.041087	38.3163	unnamed2:NZ_CP027532.1/CP027532.1
Acinetobacter baumannii	Bacteria;Proteobacteria;Gammaproteobacteria	I43	SAMN07689236	PRJNA411855	0.114918	41.6941	pABI43:NZ_CP027483.1/CP027483.1
Acinetobacter baumannii	Bacteria;Proteobacteria;Gammaproteobacteria	AR_0102	SAMN04014943	PRJNA292904	0.106967	42.6449	unnamed1:NZ_CP027608.1/CP027608.1
Acinetobacter baumannii	Bacteria;Proteobacteria;Gammaproteobacteria	AR_0102	SAMN04014943	PRJNA292904	0.008731	34.3718	unnamed2:NZ_CP027609.1/CP027609.1
Acinetobacter baumannii	Bacteria;Proteobacteria;Gammaproteobacteria	AR_0101	SAMN04014942	PRJNA292904	0.016095	35.3215	unnamed:NZ_CP027610.1/CP027610.1
Acinetobacter baumannii	Bacteria;Proteobacteria;Gammaproteobacteria	ZQ1	SAMN08043814	PRJNA419147	0.018253	47.0334	p1ZQ1:NZ_CM008887.2/CM008887.2
Acinetobacter baumannii	Bacteria;Proteobacteria;Gammaproteobacteria	ZQ4	SAMN08093363	PRJNA419147	0.008331	33.9335	p1ZQ4:NZ_CM009045.2/CM009045.2
Acinetobacter baumannii	Bacteria;Proteobacteria;Gammaproteobacteria	ZQ4	SAMN08093363	PRJNA419147	0.013311	35.9928	p2ZQ4:NZ_CM009046.2/CM009046.2
Acinetobacter baumannii	Bacteria;Proteobacteria;Gammaproteobacteria	ZQ7	SAMN08093366	PRJNA419147	0.011191	34.7869	p1ZQ7:NZ_CM009036.2/CM009036.2
Acinetobacter baumannii	Bacteria;Proteobacteria;Gammaproteobacteria	ZQ6	SAMN08093365	PRJNA419147	0.008905	34.5424	p1ZQ6:NZ_CM009038.2/CM009038.2
Acinetobacter baumannii	Bacteria;Proteobacteria;Gammaproteobacteria	ZQ6	SAMN08093365	PRJNA419147	0.006772	36.1636	p2ZQ6:NZ_CM009039.2/CM009039.2
Acinetobacter baumannii	Bacteria;Proteobacteria;Gammaproteobacteria	ZQ6	SAMN08093365	PRJNA419147	0.006032	36.3727	p3ZQ6:NZ_CM009040.2/CM009040.2
Acinetobacter baumannii	Bacteria;Proteobacteria;Gammaproteobacteria	ZQ6	SAMN08093365	PRJNA419147	0.002725	37.7982	p4ZQ6:NZ_CM009041.2/CM009041.2
Acinetobacter baumannii	Bacteria;Proteobacteria;Gammaproteobacteria	ZQ6	SAMN08093365	PRJNA419147	0.016476	35.5669	p5ZQ6:NZ_CM009653.1/CM009653.1
Acinetobacter baumannii	Bacteria;Proteobacteria;Gammaproteobacteria	ZQ9	SAMN08093368	PRJNA419147	0.035194	35.7845	p1ZQ9:NZ_CM009083.2/CM009083.3
Acinetobacter baumannii	Bacteria;Proteobacteria;Gammaproteobacteria	ZQ9	SAMN08093368	PRJNA419147	0.067023	33.3766	p2ZQ9:NZ_CM009084.2/CM009084.3
Acinetobacter baumannii	Bacteria;Proteobacteria;Gammaproteobacteria	ZQ9	SAMN08093368	PRJNA419147	0.006078	39.2563	p3ZQ9:NZ_CM009085.2/CM009085.3
Acinetobacter baumannii	Bacteria;Proteobacteria;Gammaproteobacteria	ZQ9	SAMN08093368	PRJNA419147	0.011685	32.4775	p4ZQ9:NZ_CM009652.1/CM009652.1
Acinetobacter baumannii	Bacteria;Proteobacteria;Gammaproteobacteria	ZQ8	SAMN08093367	PRJNA419147	0.012636	37.1399	p1ZQ8:NZ_CM009033.2/CM009033.2
Acinetobacter baumannii	Bacteria;Proteobacteria;Gammaproteobacteria	ZQ8	SAMN08093367	PRJNA419147	0.006078	39.2563	p2ZQ8:NZ_CM009034.2/CM009034.2
Acinetobacter baumannii	Bacteria;Proteobacteria;Gammaproteobacteria	ZQ8	SAMN08093367	PRJNA419147	0.011034	35.7169	p3ZQ8:NZ_CM009035.2/CM009035.2
Acinetobacter baumannii	Bacteria;Proteobacteria;Gammaproteobacteria	ZQ10	SAMN08093369	PRJNA419147	0.035194	35.7845	p1ZQ10:NZ_CM009030.2/CM009030.2
Acinetobacter baumannii	Bacteria;Proteobacteria;Gammaproteobacteria	ZQ10	SAMN08093369	PRJNA419147	0.006078	39.2563	p2ZQ10:NZ_CM009031.2/CM009031.2
Acinetobacter baumannii	Bacteria;Proteobacteria;Gammaproteobacteria	ZQ10	SAMN08093369	PRJNA419147	0.002277	39.9209	p3ZQ10:NZ_CM009646.1/CM009646.1
Acinetobacter baumannii	Bacteria;Proteobacteria;Gammaproteobacteria	ZQ2	SAMN08093361	PRJNA419147	0.110967	41.6169	p1ZQ2:NZ_CM009049.2/CM009049.2
Acinetobacter baumannii	Bacteria;Proteobacteria;Gammaproteobacteria	ZQ2	SAMN08093361	PRJNA419147	0.005695	39.1045	p4ZQ2:NZ_CM009050.2/CM009050.2
Acinetobacter baumannii	Bacteria;Proteobacteria;Gammaproteobacteria	ZQ2	SAMN08093361	PRJNA419147	0.012769	36.8157	p2ZQ2:NZ_CM009647.1/CM009647.1
Acinetobacter baumannii	Bacteria;Proteobacteria;Gammaproteobacteria	ZQ2	SAMN08093361	PRJNA419147	0.006078	39.2563	p3ZQ2:NZ_CM009648.1/CM009648.1
Acinetobacter baumannii	Bacteria;Proteobacteria;Gammaproteobacteria	ZQ3	SAMN08093362	PRJNA419147	0.006078	39.2563	p1ZQ3:NZ_CM009028.2/CM009028.2
Acinetobacter baumannii	Bacteria;Proteobacteria;Gammaproteobacteria	ZQ3	SAMN08093362	PRJNA419147	0.005071	36.0284	p3ZQ3:NZ_CM009029.2/CM009029.2
Acinetobacter baumannii	Bacteria;Proteobacteria;Gammaproteobacteria	ZQ3	SAMN08093362	PRJNA419147	0.006032	36.4058	p2ZQ3:NZ_CM009649.1/CM009649.1
Acinetobacter baumannii	Bacteria;Proteobacteria;Gammaproteobacteria	ZQ3	SAMN08093362	PRJNA419147	0.068115	33.4376	p4ZQ3:NZ_CM009650.1/CM009650.1
Acinetobacter baumannii	Bacteria;Proteobacteria;Gammaproteobacteria	ZQ3	SAMN08093362	PRJNA419147	0.01647	34.7662	p5ZQ3:NZ_CM009651.1/CM009651.1
Acinetobacter baumannii	Bacteria;Proteobacteria;Gammaproteobacteria	AR_0056	SAMN04014897	PRJNA316321	0.072105	33.6218	unnamed2:NZ_CP027121.1/CP027121.1
Acinetobacter baumannii	Bacteria;Proteobacteria;Gammaproteobacteria	AR_0056	SAMN04014897	PRJNA316321	0.113706	42.7911	unnamed1:NZ_CP027122.1/CP027122.1
Acinetobacter baumannii	Bacteria;Proteobacteria;Gammaproteobacteria	AR_0056	SAMN04014897	PRJNA316321	0.008731	34.3718	unnamed3:NZ_CP027124.1/CP027124.1
Acinetobacter baumannii	Bacteria;Proteobacteria;Gammaproteobacteria	DA33098		PRJNA472712	0.108151	42.5664	pDA33098-108:NZ_CP029570.1/CP029570.1
Acinetobacter baumannii	Bacteria;Proteobacteria;Gammaproteobacteria	DA33098		PRJNA472712	0.071234	33.5416	pDA33098-71:NZ_CP029571.1/CP029571.1
Acinetobacter baumannii	Bacteria;Proteobacteria;Gammaproteobacteria	DA33098		PRJNA472712	0.008771	34.7737	pDA33098-9-2:NZ_CP029572.1/CP029572.1
Acinetobacter baumannii	Bacteria;Proteobacteria;Gammaproteobacteria	DA33098		PRJNA472712	0.008963	34.4639	pDA33098-9:NZ_CP029573.1/CP029573.1
Acinetobacter baumannii	Bacteria;Proteobacteria;Gammaproteobacteria	CCUG 70743	SAMN07602915	PRJNA401330	0.01088	34.4577	pAba70743_1:NZ_CM009924.1/CM009924.1
Acinetobacter baumannii	Bacteria;Proteobacteria;Gammaproteobacteria	XH731	SAMN07135563	PRJNA361029	0.064557	33.5378	pXH731:NZ_CP021322.1/CP021322.1
Acinetobacter baumannii	Bacteria;Proteobacteria;Gammaproteobacteria	XH386	SAMN07135565	PRJNA273343	0.112155	41.5523	pXH386:NZ_CP021327.1/CP021327.1
Acinetobacter baumannii	Bacteria;Proteobacteria;Gammaproteobacteria	XH731	SAMN06219545	PRJNA361029	0.064554	33.5394	pXH731:NZ_CP019218.1/CP019218.1
Acinetobacter baumannii	Bacteria;Proteobacteria;Gammaproteobacteria	Aba	SAMN09389171	PRJNA475448	0.008732	34.3678	unnamed1:NZ_CP030084.1/CP030084.1
Acinetobacter baumannii	Bacteria;Proteobacteria;Gammaproteobacteria	DA33382	SAMN09460321	PRJNA472712	0.002372	41.231	pDA33382-2-2:NZ_CP030107.1/CP030107.1
Acinetobacter baumannii	Bacteria;Proteobacteria;Gammaproteobacteria	DA33382	SAMN09460321	PRJNA472712	0.002359	38.8724	pDA33382-2:NZ_CP030108.1/CP030108.1
Acinetobacter baumannii	Bacteria;Proteobacteria;Gammaproteobacteria	DA33382	SAMN09460321	PRJNA472712	0.084678	33.8293	pDA33382-85:NZ_CP030109.1/CP030109.1
Acinetobacter baumannii	Bacteria;Proteobacteria;Gammaproteobacteria	810CP		PRJNA311558	0.016095	35.3215	pAba810CPb:NZ_CP026339.1/CP026339.1
Acinetobacter baumannii	Bacteria;Proteobacteria;Gammaproteobacteria	810CP		PRJNA311558	0.005281	36.7733	pAba810CPa:NZ_CP026340.1/CP026340.1
Acinetobacter baumannii	Bacteria;Proteobacteria;Gammaproteobacteria	7804	SAMN07289440	PRJNA311558	0.012381	33.7453	pAba7804a:NZ_CP022284.1/CP022284.1
Acinetobacter baumannii	Bacteria;Proteobacteria;Gammaproteobacteria	7804	SAMN07289440	PRJNA311558	0.17042	38.1616	pAba7804b:NZ_CP022285.1/CP022285.1
Acinetobacter baumannii	Bacteria;Proteobacteria;Gammaproteobacteria	AR_0070	SAMN04014911	PRJNA316321	0.039535	39.9469	unnamed1:NZ_CP027179.1/CP027179.1
Acinetobacter baumannii	Bacteria;Proteobacteria;Gammaproteobacteria	AR_0070	SAMN04014911	PRJNA316321	0.073018	35.4515	unnamed2:NZ_CP027180.1/CP027180.1
Acinetobacter baumannii	Bacteria;Proteobacteria;Gammaproteobacteria	AR_0070	SAMN04014911	PRJNA316321	0.006078	39.2563	unnamed3:NZ_CP027181.1/CP027181.1
Acinetobacter baumannii	Bacteria;Proteobacteria;Gammaproteobacteria	AR_0070	SAMN04014911	PRJNA316321	0.105127	39.3591	unnamed4:NZ_CP027182.1/CP027182.1
Acinetobacter baumannii	Bacteria;Proteobacteria;Gammaproteobacteria	7847	SAMN07284119	PRJNA311558	0.013478	34.0184	pAba7847a:NZ_CP023032.1/CP023032.1
Acinetobacter baumannii	Bacteria;Proteobacteria;Gammaproteobacteria	7847	SAMN07284119	PRJNA311558	0.080546	34.1805	pAba7847b:NZ_CP023033.1/CP023033.1
Acinetobacter baumannii	Bacteria;Proteobacteria;Gammaproteobacteria	9201	SAMN07520236	PRJNA311558	0.009024	34.7074	pAba9201a:NZ_CP023021.1/CP023021.1
Acinetobacter baumannii	Bacteria;Proteobacteria;Gammaproteobacteria	10324	SAMN07520237	PRJNA311558	0.0053	35.1132	pAba10324a:NZ_CP023023.1/CP023023.1
Acinetobacter baumannii	Bacteria;Proteobacteria;Gammaproteobacteria	10324	SAMN07520237	PRJNA311558	0.007143	32.0734	pAba10324b:NZ_CP023024.1/CP023024.1
Acinetobacter baumannii	Bacteria;Proteobacteria;Gammaproteobacteria	10324	SAMN07520237	PRJNA311558	0.11342	41.967	pAba10324c:NZ_CP023025.1/CP023025.1
Acinetobacter baumannii	Bacteria;Proteobacteria;Gammaproteobacteria	10042	SAMN07520233	PRJNA311558	0.010062	34.9235	pAba10042a:NZ_CP023027.1/CP023027.1
Acinetobacter baumannii	Bacteria;Proteobacteria;Gammaproteobacteria	10042	SAMN07520233	PRJNA311558	0.110728	34.0944	pAba10042b:NZ_CP023028.1/CP023028.1
Acinetobacter baumannii	Bacteria;Proteobacteria;Gammaproteobacteria	9102	SAMN07520232	PRJNA311558	0.095206	34.0966	pAba9102a:NZ_CP023030.1/CP023030.1
Acinetobacter baumannii	Bacteria;Proteobacteria;Gammaproteobacteria	5845	SAMN07520231	PRJNA311558	0.009935	34.9673	pAba5845a:NZ_CP023035.1/CP023035.1
Acinetobacter baumannii	Bacteria;Proteobacteria;Gammaproteobacteria	AR_0052	SAMN04014893	PRJNA316321	0.060699	38.8293	unnamed2:NZ_CP027184.1/CP027184.1
Acinetobacter baumannii	Bacteria;Proteobacteria;Gammaproteobacteria	AR_0052	SAMN04014893	PRJNA316321	0.105128	39.3596	unnamed1:NZ_CP027185.1/CP027185.1
Acinetobacter baumannii	Bacteria;Proteobacteria;Gammaproteobacteria	AR_0052	SAMN04014893	PRJNA316321	0.038505	35.263	unnamed4:NZ_CP027186.1/CP027186.1
Acinetobacter baumannii	Bacteria;Proteobacteria;Gammaproteobacteria	AR_0052	SAMN04014893	PRJNA316321	0.006078	39.2563	unnamed3:NZ_CP027187.1/CP027187.1
Acinetobacter baumannii	Bacteria;Proteobacteria;Gammaproteobacteria	JBA13	SAMN06650260	PRJNA380857	0.090972	34.4205	pJBA13_1:NZ_CP020582.1/CP020582.1
Acinetobacter baumannii	Bacteria;Proteobacteria;Gammaproteobacteria	FDAARGOS_540	SAMN10163233	PRJNA231221	0.007181	36.8194	unnamed3:NZ_CP033751.1/CP033751.1
Acinetobacter baumannii	Bacteria;Proteobacteria;Gammaproteobacteria	FDAARGOS_540	SAMN10163233	PRJNA231221	0.013195	35.9757	unnamed2:NZ_CP033752.1/CP033752.1
Acinetobacter baumannii	Bacteria;Proteobacteria;Gammaproteobacteria	FDAARGOS_540	SAMN10163233	PRJNA231221	0.086551	40.4247	unnamed1:NZ_CP033753.1/CP033753.1
Acinetobacter baumannii	Bacteria;Proteobacteria;Gammaproteobacteria	FDAARGOS_533	SAMN10163228	PRJNA231221	0.097783	40.7688	unnamed1:NZ_CP033769.1/CP033769.1
Acinetobacter baumannii	Bacteria;Proteobacteria;Gammaproteobacteria	FDAARGOS_533	SAMN10163228	PRJNA231221	0.006078	39.1905	unnamed2:NZ_CP033770.1/CP033770.1
Acinetobacter baumannii	Bacteria;Proteobacteria;Gammaproteobacteria	MRSN15313	SAMN10411605	PRJNA505170	0.006667	34.2283	p597A-6.7:NZ_CP033870.1/CP033870.1
Acinetobacter baumannii	Bacteria;Proteobacteria;Gammaproteobacteria	MRSN15313	SAMN10411605	PRJNA505170	0.014807	34.3959	p597A-14.8:NZ_CP033871.1/CP033871.1
Acinetobacter baumannii	Bacteria;Proteobacteria;Gammaproteobacteria	MRSN15313	SAMN10411605	PRJNA505170	0.035502	38.5725	pAb-MCR4.3:NZ_CP033872.1/CP033872.1
Acinetobacter baumannii	Bacteria;Proteobacteria;Gammaproteobacteria	2008S11-069	SAMN09069680	PRJNA459525	0.110816	41.6312	p2008S11-069-1:CP033517.1
Acinetobacter baumannii	Bacteria;Proteobacteria;Gammaproteobacteria	2008S11-069	SAMN09069680	PRJNA459525	0.070637	33.4216	p2008S11-069-2:CP033518.1
Acinetobacter baumannii	Bacteria;Proteobacteria;Gammaproteobacteria	2008S11-069	SAMN09069680	PRJNA459525	0.008936	34.4226	p2008S11-069-3:CP033519.1
Acinetobacter baumannii	Bacteria;Proteobacteria;Gammaproteobacteria	PIMB13AB-41	SAMN07815360	PRJNA415102	0.011194	34.7776	pAB13-41:NZ_CM012225.1/CM012225.1
Acinetobacter baumannii	Bacteria;Proteobacteria;Gammaproteobacteria	AB18PR065	SAMN10662617	PRJNA512224	0.025602	40.6335	pAB18PR065-MCR-4.3:NZ_CM013137.1/CM013137.1
Acinetobacter baumannii	Bacteria;Proteobacteria;Gammaproteobacteria	A52	SAMN10441121	PRJNA506023	0.110713	40.7269	pA52-1:NZ_CP034093.1/CP034093.1
Acinetobacter baumannii	Bacteria;Proteobacteria;Gammaproteobacteria	A52	SAMN10441121	PRJNA506023	0.027452	33.1998	pA52-2:NZ_CP034094.1/CP034094.1
Acinetobacter baumannii	Bacteria;Proteobacteria;Gammaproteobacteria	A52	SAMN10441121	PRJNA506023	0.00842	32.8266	pA52-3:NZ_CP034095.1/CP034095.1
Acinetobacter baumannii	Bacteria;Proteobacteria;Gammaproteobacteria	A52	SAMN10441121	PRJNA506023	0.00361	41.4958	pA52-4:NZ_CP034096.1/CP034096.1
Acinetobacter baumannii	Bacteria;Proteobacteria;Gammaproteobacteria	A52	SAMN10441121	PRJNA506023	0.008493	33.3216	pA52-OXA-72:NZ_CP034097.1/CP034097.1
Acinetobacter baumannii	Bacteria;Proteobacteria;Gammaproteobacteria	MDR-UNC	SAMN09769497	PRJNA484790	0.112216	42.7114	unnamed1:NZ_CP031445.1/CP031445.1
Acinetobacter baumannii	Bacteria;Proteobacteria;Gammaproteobacteria	MDR-UNC	SAMN09769497	PRJNA484790	0.010879	34.4425	pAB120:NZ_CP031446.1/CP031446.1
Acinetobacter baumannii	Bacteria;Proteobacteria;Gammaproteobacteria	NCIMB 8209	SAMN08513260	PRJNA244617	0.133709	40.1312	pAbNCIMB8209_134:NZ_CP028139.1/CP028139.1
Acinetobacter baumannii	Bacteria;Proteobacteria;Gammaproteobacteria	VB31459	SAMN10170272	PRJNA494506	1.02441	39.6973	unnamed1:CP035931.1
Acinetobacter baumannii	Bacteria;Proteobacteria;Gammaproteobacteria	VB31459	SAMN10170272	PRJNA494506	0.038962	35.8041	unnamed2:CP035932.1
Acinetobacter baumannii	Bacteria;Proteobacteria;Gammaproteobacteria	VB31459	SAMN10170272	PRJNA494506	0.011195	34.7745	unnamed3:CP035933.1
Acinetobacter baumannii	Bacteria;Proteobacteria;Gammaproteobacteria	TG60155	SAMN10261590	PRJNA497581	0.127784	40.9104	p60155_1:NZ_CP036284.1/CP036284.1
Acinetobacter baumannii	Bacteria;Proteobacteria;Gammaproteobacteria	TG60155	SAMN10261590	PRJNA497581	0.102405	37.2853	p60155_2:NZ_CP036285.1/CP036285.1
Acinetobacter baumannii	Bacteria;Proteobacteria;Gammaproteobacteria	TG60155	SAMN10261590	PRJNA497581	0.071234	33.4686	p60155_3:NZ_CP036286.1/CP036286.1
Acinetobacter baumannii	Bacteria;Proteobacteria;Gammaproteobacteria	EC	SAMN10386510	PRJNA529047	0.128013	41.4505	pEC_gr13:NZ_CP038263.1/CP038263.1
Acinetobacter baumannii	Bacteria;Proteobacteria;Gammaproteobacteria	EC	SAMN10386510	PRJNA529047	0.076956	34.7627	pEC_gr6:NZ_CP038264.1/CP038264.1
Acinetobacter baumannii	Bacteria;Proteobacteria;Gammaproteobacteria	EC	SAMN10386510	PRJNA529047	0.043093	49.3978	pEC_mcr4.3:NZ_CP038265.1/CP038265.1
Acinetobacter baumannii	Bacteria;Proteobacteria;Gammaproteobacteria	EH	SAMN10386508	PRJNA529047	0.135229	42.678	pEH_gr13:NZ_CP038259.1/CP038259.1
Acinetobacter baumannii	Bacteria;Proteobacteria;Gammaproteobacteria	EH	SAMN10386508	PRJNA529047	0.025856	36.1425	pEH_gr3:NZ_CP038260.1/CP038260.1
Acinetobacter baumannii	Bacteria;Proteobacteria;Gammaproteobacteria	EH	SAMN10386508	PRJNA529047	0.018786	40.6047	pEH_mcr4.3:NZ_CP038261.1/CP038261.1
Acinetobacter baumannii	Bacteria;Proteobacteria;Gammaproteobacteria	VB23193	SAMN07977426	PRJNA417137	0.016033	35.0527	unnamed1:CP035673.1
Acinetobacter baumannii	Bacteria;Proteobacteria;Gammaproteobacteria	VB23193	SAMN07977426	PRJNA417137	0.014067	34.2006	unnamed2:CP035674.1
Acinetobacter baumannii	Bacteria;Proteobacteria;Gammaproteobacteria	VB23193	SAMN07977426	PRJNA417137	0.011089	34.8003	unnamed3:CP035675.1
Acinetobacter baumannii	Bacteria;Proteobacteria;Gammaproteobacteria	CIAT758	SAMN11298775	PRJNA530138	0.078125	39.6416	unnamed1:NZ_CP038501.1/CP038501.1
Acinetobacter baumannii	Bacteria;Proteobacteria;Gammaproteobacteria	CIAT758	SAMN11298775	PRJNA530138	0.047417	39.2939	unnamed2:NZ_CP038502.1/CP038502.1
Acinetobacter baumannii	Bacteria;Proteobacteria;Gammaproteobacteria	CIAT758	SAMN11298775	PRJNA530138	0.029128	39.9478	unnamed3:NZ_CP038503.1/CP038503.1
Acinetobacter baumannii	Bacteria;Proteobacteria;Gammaproteobacteria	ACN21	SAMN11311113	PRJNA530330	0.116047	41.6271	unnamed1:NZ_CP038645.1/CP038645.1
Acinetobacter baumannii	Bacteria;Proteobacteria;Gammaproteobacteria	ACN21	SAMN11311113	PRJNA530330	0.057333	39.2392	unnamed2:NZ_CP038646.1/CP038646.1
Acinetobacter baumannii	Bacteria;Proteobacteria;Gammaproteobacteria	ACN21	SAMN11311113	PRJNA530330	0.009909	38.8435	unnamed3:NZ_CP038647.1/CP038647.1
Acinetobacter baumannii	Bacteria;Proteobacteria;Gammaproteobacteria	ACN21	SAMN11311113	PRJNA530330	0.009205	34.8072	unnamed4:NZ_CP038648.1/CP038648.1
Acinetobacter baumannii	Bacteria;Proteobacteria;Gammaproteobacteria	ACN21	SAMN11311113	PRJNA530330	0.007396	39.8729	unnamed5:NZ_CP038649.1/CP038649.1
Acinetobacter baumannii	Bacteria;Proteobacteria;Gammaproteobacteria	ACN21	SAMN11311113	PRJNA530330	0.006944	38.4361	unnamed6:NZ_CP038650.1/CP038650.1
Acinetobacter baumannii	Bacteria;Proteobacteria;Gammaproteobacteria	ACN21	SAMN11311113	PRJNA530330	0.005844	39.2197	unnamed7:NZ_CP038651.1/CP038651.1
Acinetobacter baumannii	Bacteria;Proteobacteria;Gammaproteobacteria	ACN21	SAMN11311113	PRJNA530330	0.005734	40.3209	unnamed8:NZ_CP038652.1/CP038652.1
Acinetobacter baumannii	Bacteria;Proteobacteria;Gammaproteobacteria	TG31986	SAMN10261613	PRJNA497581	0.055269	39.4109	pTG31986:NZ_CP039342.1/CP039342.1
Acinetobacter baumannii	Bacteria;Proteobacteria;Gammaproteobacteria	TG31302	SAMN10261535	PRJNA497581	0.055268	39.4134	pTG31302:NZ_CP039344.1/CP039344.1
Acinetobacter baumannii	Bacteria;Proteobacteria;Gammaproteobacteria	TG22653	SAMN10261589	PRJNA497581	0.127784	40.9089	pTG22653:NZ_CP039519.1/CP039519.1
Acinetobacter baumannii	Bacteria;Proteobacteria;Gammaproteobacteria	TG22627	SAMN10261584	PRJNA497581	0.005602	33.2738	pTG22627:NZ_CP039521.1/CP039521.1
Acinetobacter baumannii	Bacteria;Proteobacteria;Gammaproteobacteria	TG22182	SAMN10261544	PRJNA497581	0.071233	33.4676	pTG22182_1:NZ_CP039994.1/CP039994.1
Acinetobacter baumannii	Bacteria;Proteobacteria;Gammaproteobacteria	TG22182	SAMN10261544	PRJNA497581	0.005602	33.3095	pTG22182_2:NZ_CP039995.1/CP039995.1
Acinetobacter baumannii	Bacteria;Proteobacteria;Gammaproteobacteria	TG29392	SAMN10261537	PRJNA497581	0.084785	37.4418	pTG29392_1:NZ_CP039931.1/CP039931.1
Acinetobacter baumannii	Bacteria;Proteobacteria;Gammaproteobacteria	TG29392	SAMN10261537	PRJNA497581	0.055269	39.4109	pTG29392_2:NZ_CP039932.1/CP039932.1
Acinetobacter baumannii	Bacteria;Proteobacteria;Gammaproteobacteria	TG29392	SAMN10261537	PRJNA497581	0.010255	36.431	pTG29392_3:NZ_CP039933.1/CP039933.1
Acinetobacter baumannii	Bacteria;Proteobacteria;Gammaproteobacteria	VB958	SAMN11554497	PRJNA540743	0.561419	39.3123	unnamed1:CP040041.1
Acinetobacter baumannii	Bacteria;Proteobacteria;Gammaproteobacteria	VB958	SAMN11554497	PRJNA540743	0.538712	39.8803	unnamed2:CP040042.1
Acinetobacter baumannii	Bacteria;Proteobacteria;Gammaproteobacteria	VB958	SAMN11554497	PRJNA540743	0.0825	34.0945	unnamed3:CP040043.1
Acinetobacter baumannii	Bacteria;Proteobacteria;Gammaproteobacteria	VB958	SAMN11554497	PRJNA540743	0.047143	39.8023	unnamed4:CP040044.1
Acinetobacter baumannii	Bacteria;Proteobacteria;Gammaproteobacteria	VB958	SAMN11554497	PRJNA540743	0.016485	34.6679	unnamed5:CP040045.1
Acinetobacter baumannii	Bacteria;Proteobacteria;Gammaproteobacteria	VB958	SAMN11554497	PRJNA540743	0.01649	34.718	unnamed6:CP040046.1
Acinetobacter baumannii	Bacteria;Proteobacteria;Gammaproteobacteria	VB1190	SAMN11554995	PRJNA540755	0.657699	38.7855	unnamed1:NZ_CP040048.1/CP040048.1
Acinetobacter baumannii	Bacteria;Proteobacteria;Gammaproteobacteria	VB1190	SAMN11554995	PRJNA540755	0.016479	34.7412	unnamed2:NZ_CP040049.1/CP040049.1
Acinetobacter baumannii	Bacteria;Proteobacteria;Gammaproteobacteria	VB35179	SAMN11557490	PRJNA540771	0.236166	40.4495	unnamed1:CP040054.1
Acinetobacter baumannii	Bacteria;Proteobacteria;Gammaproteobacteria	VB35179	SAMN11557490	PRJNA540771	0.016467	34.7422	unnamed2:CP040055.1
Acinetobacter baumannii	Bacteria;Proteobacteria;Gammaproteobacteria	VB35435	SAMN11557585	PRJNA540773	0.046025	39.7306	unnamed1:CP040057.1
Acinetobacter baumannii	Bacteria;Proteobacteria;Gammaproteobacteria	VB16141	SAMN11557458	PRJNA540767	0.189343	39.5262	unnamed1:NZ_CP040051.1/CP040051.1
Acinetobacter baumannii	Bacteria;Proteobacteria;Gammaproteobacteria	VB16141	SAMN11557458	PRJNA540767	0.005681	36.0676	unnamed2:NZ_CP040052.1/CP040052.1
Acinetobacter baumannii	Bacteria;Proteobacteria;Gammaproteobacteria	SP304	SAMN11571814	PRJNA541077	0.011933	30.8808	unnamed1:NZ_CP040081.1/CP040081.1
Acinetobacter baumannii	Bacteria;Proteobacteria;Gammaproteobacteria	SP304	SAMN11571814	PRJNA541077	0.009605	31.317	unnamed2:NZ_CP040082.1/CP040082.1
Acinetobacter baumannii	Bacteria;Proteobacteria;Gammaproteobacteria	SP304	SAMN11571814	PRJNA541077	0.009185	32.0849	unnamed3:NZ_CP040083.1/CP040083.1
Acinetobacter baumannii	Bacteria;Proteobacteria;Gammaproteobacteria	VB33071	SAMN11571816	PRJNA541078	0.023294	37.3487	unnamed1:NZ_CP040085.1/CP040085.1
Acinetobacter baumannii	Bacteria;Proteobacteria;Gammaproteobacteria	VB33071	SAMN11571816	PRJNA541078	0.011194	34.7776	unnamed2:NZ_CP040086.1/CP040086.1
Acinetobacter baumannii	Bacteria;Proteobacteria;Gammaproteobacteria	VB35575	SAMN11571817	PRJNA541079	0.011194	34.7776	unnamed1:NZ_CP040088.1/CP040088.1
Acinetobacter baumannii	Bacteria;Proteobacteria;Gammaproteobacteria	TG31307	SAMN10261616	PRJNA497581	0.055269	39.4109	pTG31307:NZ_CM016516.1/CM016516.1
Acinetobacter baumannii	Bacteria;Proteobacteria;Gammaproteobacteria	P7774	SAMN11621520	PRJNA542432	0.202283	39.4833	unnamed1:NZ_CP040260.1/CP040260.1
Acinetobacter baumannii	Bacteria;Proteobacteria;Gammaproteobacteria	P7774	SAMN11621520	PRJNA542432	0.01488	36.1223	unnamed2:NZ_CP040261.1/CP040261.1
Acinetobacter baumannii	Bacteria;Proteobacteria;Gammaproteobacteria	P7774	SAMN11621520	PRJNA542432	0.005464	38.2138	unnamed3:NZ_CP040262.1/CP040262.1
Acinetobacter baumannii	Bacteria;Proteobacteria;Gammaproteobacteria	PB364	SAMN11660471	PRJNA543307	0.111449	42.6312	pPB364_1:NZ_CP040426.1/CP040426.1
Acinetobacter baumannii	Bacteria;Proteobacteria;Gammaproteobacteria	PB364	SAMN11660471	PRJNA543307	0.010967	36.9199	pPB364_2:NZ_CP040427.1/CP040427.1
Acinetobacter baumannii	Bacteria;Proteobacteria;Gammaproteobacteria	UPAB1	SAMN09906510	PRJNA487603	0.080061	41.1936	unnamed1:NZ_CP032217.1/CP032217.1
Acinetobacter baumannii	Bacteria;Proteobacteria;Gammaproteobacteria	UPAB1	SAMN09906510	PRJNA487603	0.016743	44.1259	unnamed2:NZ_CP032220.1/CP032220.1
Acinetobacter baumannii	Bacteria;Proteobacteria;Gammaproteobacteria	J9	SAMN12158047	PRJNA472828	0.006078	39.2399	pJ9-1:NZ_CP041588.1/CP041588.1
Acinetobacter baumannii	Bacteria;Proteobacteria;Gammaproteobacteria	J9	SAMN12158047	PRJNA472828	0.010967	36.929	pJ9-2:NZ_CP041589.1/CP041589.1
Acinetobacter baumannii	Bacteria;Proteobacteria;Gammaproteobacteria	J9	SAMN12158047	PRJNA472828	0.145071	41.0358	pJ9-3:NZ_CP041590.1/CP041590.1
Acinetobacter baumannii	Bacteria;Proteobacteria;Gammaproteobacteria	MDR-CQ	SAMN06211572	PRJNA360504	0.07539	33.596	pMDR-CQ:NZ_CP019115.1/CP019115.1
Acinetobacter baumannii	Bacteria;Proteobacteria;Gammaproteobacteria	DS002	SAMN08637743	PRJNA437037	0.004586	37.9852	pTS4586:CP042206.1
Acinetobacter baumannii	Bacteria;Proteobacteria;Gammaproteobacteria	DS002	SAMN08637743	PRJNA437037	0.0099	35.3333	pTS9900:CP042207.1
Acinetobacter baumannii	Bacteria;Proteobacteria;Gammaproteobacteria	DS002	SAMN08637743	PRJNA437037	0.011291	38.3137	pTS11291:CP042208.1
Acinetobacter baumannii	Bacteria;Proteobacteria;Gammaproteobacteria	DS002	SAMN08637743	PRJNA437037	0.037365	35.5734	pTS37365:CP042209.1
Acinetobacter baumannii	Bacteria;Proteobacteria;Gammaproteobacteria	DS002	SAMN08637743	PRJNA437037	0.134338	40.3981	pTS134338:CP042210.1
Acinetobacter baumannii	Bacteria;Proteobacteria;Gammaproteobacteria	WCHAB005133	SAMN08364585	PRJNA387062	0.005602	33.3095	p1_005133:NZ_CP026748.1/CP026748.1
Acinetobacter baumannii	Bacteria;Proteobacteria;Gammaproteobacteria	WCHAB005133	SAMN08364585	PRJNA387062	0.042455	41.8537	pOXA58_005133:NZ_CP026749.2/CP026749.2
Acinetobacter baumannii	Bacteria;Proteobacteria;Gammaproteobacteria	WCHAB005078	SAMN08364584	PRJNA387062	0.070796	33.379	p1_005078:NZ_CP027243.1/CP027243.1
Acinetobacter baumannii	Bacteria;Proteobacteria;Gammaproteobacteria	WCHAB005078	SAMN08364584	PRJNA387062	0.008731	34.3718	p2_005078:NZ_CP027244.1/CP027244.1
Acinetobacter baumannii	Bacteria;Proteobacteria;Gammaproteobacteria	WCHAB005078	SAMN08364584	PRJNA387062	0.070509	41.3678	pOXA58_005078:NZ_CP027245.2/CP027245.2
Acinetobacter baumannii	Bacteria;Proteobacteria;Gammaproteobacteria	Ab242	SAMN07509424	PRJNA398382	0.009284	35.6097	pAb242_9:KY984045.1
Acinetobacter baumannii	Bacteria;Proteobacteria;Gammaproteobacteria	Ab242	SAMN07509424	PRJNA398382	0.011891	36.1786	pAb242_12:KY984046.1
Acinetobacter baumannii	Bacteria;Proteobacteria;Gammaproteobacteria	Ab242	SAMN07509424	PRJNA398382	0.024808	36.6011	pAb242_25:KY984047.1
Acinetobacter baumannii	Bacteria;Proteobacteria;Gammaproteobacteria	K09-14	SAMN12769618	PRJNA565663	0.007791	33.7184	pK09-14:NZ_CP043954.1/CP043954.1
Acinetobacter baumannii	Bacteria;Proteobacteria;Gammaproteobacteria	ABUH763	SAMN05238628	PRJNA271775	0.074091	33.6654	p74.1Kbp:NZ_CP035052.1/CP035052.1
Acinetobacter baumannii	Bacteria;Proteobacteria;Gammaproteobacteria	ABUH763	SAMN05238628	PRJNA271775	0.010967	36.9199	p11.0Kbp:NZ_CP035053.1/CP035053.1
Acinetobacter baumannii	Bacteria;Proteobacteria;Gammaproteobacteria	ABUH793	SAMN05238672	PRJNA271775	0.106963	42.6428	p107.0Kbp:NZ_CP035046.1/CP035046.1
Acinetobacter baumannii	Bacteria;Proteobacteria;Gammaproteobacteria	ABUH793	SAMN05238672	PRJNA271775	0.074091	33.6667	p74.1Kbp:NZ_CP035047.1/CP035047.1
Acinetobacter baumannii	Bacteria;Proteobacteria;Gammaproteobacteria	ABUH793	SAMN05238672	PRJNA271775	0.010945	36.9118	p10.9Kbp:NZ_CP035048.1/CP035048.1
Acinetobacter baumannii	Bacteria;Proteobacteria;Gammaproteobacteria	ABUH773	SAMN05238697	PRJNA271775	0.01181	40.271	p11.8Kbp:NZ_CP035050.1/CP035050.1
Acinetobacter baumannii	Bacteria;Proteobacteria;Gammaproteobacteria	C25	SAMN10135127	PRJNA493508	0.051223	31.8763	unnamed1:NZ_CP032741.1/CP032741.1
Acinetobacter baumannii	Bacteria;Proteobacteria;Gammaproteobacteria	C25	SAMN10135127	PRJNA493508	0.028674	34.8085	unnamed2:NZ_CP032742.1/CP032742.1
Acinetobacter baumannii	Bacteria;Proteobacteria;Gammaproteobacteria	CAM180-1	SAMN12825295	PRJNA573751	0.092034	40.4753	pCAM180A:NZ_CP044357.1/CP044357.1
Acinetobacter baumannii	Bacteria;Proteobacteria;Gammaproteobacteria	CAM180-1	SAMN12825295	PRJNA573751	0.016096	35.6362	pCAM180B:NZ_CP044358.1/CP044358.1
Acinetobacter baumannii	Bacteria;Proteobacteria;Gammaproteobacteria	E47	SAMN12289292	PRJNA550014	0.327867	40.84	pE47_001:NZ_CP042557.1/CP042557.1
Acinetobacter baumannii	Bacteria;Proteobacteria;Gammaproteobacteria	E47	SAMN12289292	PRJNA550014	0.059744	37.5251	pE47_002:NZ_CP042558.1/CP042558.1
Acinetobacter baumannii	Bacteria;Proteobacteria;Gammaproteobacteria	E47	SAMN12289292	PRJNA550014	0.008795	34.1444	pE47_003:NZ_CP042559.1/CP042559.1
Acinetobacter baumannii	Bacteria;Proteobacteria;Gammaproteobacteria	E47	SAMN12289292	PRJNA550014	0.007703	37.1544	pE47_004:NZ_CP042560.1/CP042560.1
Acinetobacter baumannii	Bacteria;Proteobacteria;Gammaproteobacteria	E47	SAMN12289292	PRJNA550014	0.005234	34.295	pE47_005:NZ_CP042561.1/CP042561.1
Acinetobacter baumannii	Bacteria;Proteobacteria;Gammaproteobacteria	E47	SAMN12289292	PRJNA550014	0.005039	38.3608	pE47_006:NZ_CP042562.1/CP042562.1
Acinetobacter baumannii	Bacteria;Proteobacteria;Gammaproteobacteria	E47	SAMN12289292	PRJNA550014	0.004715	39.2365	pE47_007:NZ_CP042563.1/CP042563.1
Acinetobacter baumannii	Bacteria;Proteobacteria;Gammaproteobacteria	E47	SAMN12289292	PRJNA550014	0.003065	38.1729	pE47_008:NZ_CP042564.1/CP042564.1
Acinetobacter baumannii	Bacteria;Proteobacteria;Gammaproteobacteria	E47	SAMN12289292	PRJNA550014	0.002427	37.124	pE47_009:NZ_CP042565.1/CP042565.1
Acinetobacter baumannii	Bacteria;Proteobacteria;Gammaproteobacteria	7835	SAMN07520235	PRJNA311558	0.008536	33.88	pAba7835a:NZ_CP033244.1/CP033244.1
Acinetobacter baumannii	Bacteria;Proteobacteria;Gammaproteobacteria	7835	SAMN07520235	PRJNA311558	0.080548	34.1796	pAba7835b:NZ_CP033245.1/CP033245.1
Acinetobacter baumannii	Bacteria;Proteobacteria;Gammaproteobacteria	ABIQM1	SAMN11872799	PRJNA544932	0.04448	39.0805	unnamed:NZ_CM018764.1/CM018764.1
Acinetobacter baumannii	Bacteria;Proteobacteria;Gammaproteobacteria	XL380	SAMN13476302	PRJNA593376	0.112007	40.743	unnamed:NZ_CP046537.1/CP046537.1
Acinetobacter baumannii	Bacteria;Proteobacteria;Gammaproteobacteria	ATCC 19606	SAMN13045090	PRJNA577968	0.00954	34.6751	pMAC:NZ_CP046655.1/CP046655.1
Acinetobacter baumannii	Bacteria;Proteobacteria;Gammaproteobacteria	ATCC 17978	SAMN14217790	PRJNA609015	0.021761	35.8026	pAB1:NZ_CP049364.1/CP049364.1
Acinetobacter baumannii	Bacteria;Proteobacteria;Gammaproteobacteria	ATCC 17978	SAMN14217790	PRJNA609015	0.008031	34.0306	pAB2:NZ_CP049365.1/CP049365.1
Acinetobacter baumannii	Bacteria;Proteobacteria;Gammaproteobacteria	ATCC 19606	SAMD00206871	PRJDB9337	0.009408	34.7789	pATCC19606-1:AP022837.1
Acinetobacter baumannii	Bacteria;Proteobacteria;Gammaproteobacteria	ATCC 19606	SAMD00206871	PRJDB9337	0.007631	33.4294	pATCC19606-2:AP022838.1
Acinetobacter baumannii	Bacteria;Proteobacteria;Gammaproteobacteria	DT-Ab020	SAMN14308864	PRJNA612123	0.071194	33.5674	unnamed1:NZ_CP050912.1/CP050912.1
Acinetobacter baumannii	Bacteria;Proteobacteria;Gammaproteobacteria	DT-Ab020	SAMN14308864	PRJNA612123	0.008731	34.3718	unnamed2:NZ_CP050913.1/CP050913.1
Acinetobacter baumannii	Bacteria;Proteobacteria;Gammaproteobacteria	DT-Ab022	SAMN14308866	PRJNA612123	0.110967	41.6133	unnamed1:NZ_CP050908.1/CP050908.1
Acinetobacter baumannii	Bacteria;Proteobacteria;Gammaproteobacteria	DT-Ab022	SAMN14308866	PRJNA612123	0.071194	33.5674	unnamed2:NZ_CP050909.1/CP050909.1
Acinetobacter baumannii	Bacteria;Proteobacteria;Gammaproteobacteria	DT-Ab022	SAMN14308866	PRJNA612123	0.008731	34.3718	unnamed3:NZ_CP050910.1/CP050910.1
Acinetobacter baumannii	Bacteria;Proteobacteria;Gammaproteobacteria	DT-Ab003	SAMN14308849	PRJNA612123	0.071194	33.5674	unnamed1:NZ_CP050917.1/CP050917.1
Acinetobacter baumannii	Bacteria;Proteobacteria;Gammaproteobacteria	DT-Ab003	SAMN14308849	PRJNA612123	0.008731	34.3718	unnamed2:NZ_CP050918.1/CP050918.1
Acinetobacter baumannii	Bacteria;Proteobacteria;Gammaproteobacteria	DT-Ab057	SAMN14308892	PRJNA612123	0.110967	41.6133	unnamed1:NZ_CP050905.1/CP050905.1
Acinetobacter baumannii	Bacteria;Proteobacteria;Gammaproteobacteria	DT-Ab057	SAMN14308892	PRJNA612123	0.008731	34.3718	unnamed2:NZ_CP050906.1/CP050906.1
Acinetobacter baumannii	Bacteria;Proteobacteria;Gammaproteobacteria	DT-Ab007	SAMN14308853	PRJNA612123	0.092021	34.4867	unnamed1:NZ_CP050915.1/CP050915.1
Acinetobacter baumannii	Bacteria;Proteobacteria;Gammaproteobacteria	Ab-D10a-a	SAMN14667516	PRJNA473419	0.048239	37.0758	pAb-D10a-a_1:NZ_CP051870.1/CP051870.1
Acinetobacter baumannii	Bacteria;Proteobacteria;Gammaproteobacteria	Ab-D10a-a	SAMN14667516	PRJNA473419	0.008495	33.3608	pAb-D10a-a_2:NZ_CP051871.1/CP051871.1
Acinetobacter baumannii	Bacteria;Proteobacteria;Gammaproteobacteria	Ab-D10a-a	SAMN14667516	PRJNA473419	0.008215	37.5654	pAb-D10a-a_3:NZ_CP051872.1/CP051872.1
Acinetobacter baumannii	Bacteria;Proteobacteria;Gammaproteobacteria	Ab-D10a-a	SAMN14667516	PRJNA473419	0.006619	36.9995	pAb-D10a-a_4:NZ_CP051873.1/CP051873.1
Acinetobacter baumannii	Bacteria;Proteobacteria;Gammaproteobacteria	Ab-D10a-a	SAMN14667516	PRJNA473419	0.002697	36.6333	pAb-D10a-a_5:NZ_CP051874.1/CP051874.1
Acinetobacter baumannii	Bacteria;Proteobacteria;Gammaproteobacteria	Ab-B004d-c	SAMN14667515	PRJNA473419	0.048239	37.0758	pAb-B004d-c_1:NZ_CP051876.1/CP051876.1
Acinetobacter baumannii	Bacteria;Proteobacteria;Gammaproteobacteria	Ab-B004d-c	SAMN14667515	PRJNA473419	0.008495	33.3608	pAb-B004d-c_2:NZ_CP051877.1/CP051877.1
Acinetobacter baumannii	Bacteria;Proteobacteria;Gammaproteobacteria	Ab-B004d-c	SAMN14667515	PRJNA473419	0.008215	37.5654	pAb-B004d-c_3:NZ_CP051878.1/CP051878.1
Acinetobacter baumannii	Bacteria;Proteobacteria;Gammaproteobacteria	Ab-B004d-c	SAMN14667515	PRJNA473419	0.002697	36.6333	pAb-B004d-c_4:NZ_CP051879.1/CP051879.1
Acinetobacter baumannii	Bacteria;Proteobacteria;Gammaproteobacteria	Ab-C63	SAMN14667517	PRJNA473419	0.081353	41.1196	pAb-C63_1:NZ_CP051867.1/CP051867.1
Acinetobacter baumannii	Bacteria;Proteobacteria;Gammaproteobacteria	Ab-C63	SAMN14667517	PRJNA473419	0.010662	35.1623	pAb-C63_2:NZ_CP051868.1/CP051868.1
Acinetobacter baumannii	Bacteria;Proteobacteria;Gammaproteobacteria	Ab-C102	SAMN14667518	PRJNA473419	0.090089	40.2213	pAb-C102_1:NZ_CP051863.1/CP051863.1
Acinetobacter baumannii	Bacteria;Proteobacteria;Gammaproteobacteria	Ab-C102	SAMN14667518	PRJNA473419	0.067097	37.407	pAb-C102_2:NZ_CP051864.1/CP051864.1
Acinetobacter baumannii	Bacteria;Proteobacteria;Gammaproteobacteria	Ab-C102	SAMN14667518	PRJNA473419	0.019853	37.0574	pAb-C102_3:NZ_CP051865.1/CP051865.1
Acinetobacter baumannii	Bacteria;Proteobacteria;Gammaproteobacteria	VB82	SAMN14409516	PRJNA613562	0.215278	39.4072	pVB82_1:NZ_CP050386.1/CP050386.1
Acinetobacter baumannii	Bacteria;Proteobacteria;Gammaproteobacteria	VB82	SAMN14409516	PRJNA613562	0.00754	34.6286	pVB82_2:NZ_CP050387.1/CP050387.1
Acinetobacter baumannii	Bacteria;Proteobacteria;Gammaproteobacteria	VB2486	SAMN14414761	PRJNA613679	0.09909	35.0237	pVB2486_1:NZ_CP050404.1/CP050404.1
Acinetobacter baumannii	Bacteria;Proteobacteria;Gammaproteobacteria	VB2486	SAMN14414761	PRJNA613679	0.014906	35.5427	pVB2486_2:NZ_CP050405.1/CP050405.1
Acinetobacter baumannii	Bacteria;Proteobacteria;Gammaproteobacteria	VB2486	SAMN14414761	PRJNA613679	0.012574	35.7166	pVB2486_3:NZ_CP050406.1/CP050406.1
Acinetobacter baumannii	Bacteria;Proteobacteria;Gammaproteobacteria	VB2486	SAMN14414761	PRJNA613679	0.005679	36.0979	pVB2486_4:NZ_CP050407.1/CP050407.1
Acinetobacter baumannii	Bacteria;Proteobacteria;Gammaproteobacteria	VB2486	SAMN14414761	PRJNA613679	0.005432	39.525	pVB2486_5:NZ_CP050408.1/CP050408.1
Acinetobacter baumannii	Bacteria;Proteobacteria;Gammaproteobacteria	VB2486	SAMN14414761	PRJNA613679	0.002457	38.3394	pVB2486_6:NZ_CP050409.1/CP050409.1
Acinetobacter baumannii	Bacteria;Proteobacteria;Gammaproteobacteria	VB7036	SAMN14410111	PRJNA613590	0.00873	34.3757	pVB7036_1:NZ_CP050524.1/CP050524.1
Acinetobacter baumannii	Bacteria;Proteobacteria;Gammaproteobacteria	VB7036	SAMN14410111	PRJNA613590	0.001764	50.6803	pVB7036_2:NZ_CP050525.1/CP050525.1
Acinetobacter baumannii	Bacteria;Proteobacteria;Gammaproteobacteria	PM194188	SAMN14420255	PRJNA613825	0.150385	40.4209	pPM194122_1:NZ_CP050426.1/CP050426.1
Acinetobacter baumannii	Bacteria;Proteobacteria;Gammaproteobacteria	PM194188	SAMN14420255	PRJNA613825	0.018783	34.4833	pPM194122_2:NZ_CP050427.1/CP050427.1
Acinetobacter baumannii	Bacteria;Proteobacteria;Gammaproteobacteria	PM194188	SAMN14420255	PRJNA613825	0.007695	33.8012	pPM194122_3:NZ_CP050428.1/CP050428.1
Acinetobacter baumannii	Bacteria;Proteobacteria;Gammaproteobacteria	PM194188	SAMN14420255	PRJNA613825	0.00754	34.6817	pPM194122_4:NZ_CP050429.1/CP050429.1
Acinetobacter baumannii	Bacteria;Proteobacteria;Gammaproteobacteria	PM194188	SAMN14420255	PRJNA613825	0.002762	35.6626	pPM194122_5:NZ_CP050430.1/CP050430.1
Acinetobacter baumannii	Bacteria;Proteobacteria;Gammaproteobacteria	PM194188	SAMN14420255	PRJNA613825	0.002419	57.1724	pPM194122_6:NZ_CP050431.1/CP050431.1
Acinetobacter baumannii	Bacteria;Proteobacteria;Gammaproteobacteria	VB2107	SAMN14414778	PRJNA613681	0.008731	34.3718	pVB2107_1:NZ_CP051475.1/CP051475.1
Acinetobacter baumannii	Bacteria;Proteobacteria;Gammaproteobacteria	VB2107	SAMN14414778	PRJNA613681	0.006974	40.7514	pVB2107_2:NZ_CP051476.1/CP051476.1
Acinetobacter baumannii	Bacteria;Proteobacteria;Gammaproteobacteria	VB2107	SAMN14414778	PRJNA613681	0.003432	39.5688	pVB2107_3:NZ_CP051477.1/CP051477.1
Acinetobacter baumannii	Bacteria;Proteobacteria;Gammaproteobacteria	VB2139	SAMN14414747	PRJNA613675	0.008731	34.3718	pVB2139_1:NZ_CP050527.1/CP050527.1
Acinetobacter baumannii	Bacteria;Proteobacteria;Gammaproteobacteria	VB2139	SAMN14414747	PRJNA613675	0.005679	36.0803	pVB2139_2:NZ_CP050528.1/CP050528.1
Acinetobacter baumannii	Bacteria;Proteobacteria;Gammaproteobacteria	VB2139	SAMN14414747	PRJNA613675	0.002682	56.264	pVB2139_3:NZ_CP050529.1/CP050529.1
Acinetobacter baumannii	Bacteria;Proteobacteria;Gammaproteobacteria	VB2200	SAMN14415334	PRJNA613683	0.008731	34.3718	pVB2200_1:NZ_CP050422.1/CP050422.1
Acinetobacter baumannii	Bacteria;Proteobacteria;Gammaproteobacteria	VB2200	SAMN14415334	PRJNA613683	0.005679	36.0803	pVB2200_2:NZ_CP050423.1/CP050423.1
Acinetobacter baumannii	Bacteria;Proteobacteria;Gammaproteobacteria	VB11737	SAMN14410107	PRJNA613587	0.070712	33.4441	pVB11737_1:NZ_CP050392.1/CP050392.1
Acinetobacter baumannii	Bacteria;Proteobacteria;Gammaproteobacteria	VB11737	SAMN14410107	PRJNA613587	0.008731	34.3718	pVB11737_2:NZ_CP050393.1/CP050393.1
Acinetobacter baumannii	Bacteria;Proteobacteria;Gammaproteobacteria	VB11737	SAMN14410107	PRJNA613587	0.003383	37.3337	pVB11737_3:NZ_CP050394.1/CP050394.1
Acinetobacter baumannii	Bacteria;Proteobacteria;Gammaproteobacteria	VB11737	SAMN14410107	PRJNA613587	0.002673	38.3838	pVB11737_4:NZ_CP050395.1/CP050395.1
Acinetobacter baumannii	Bacteria;Proteobacteria;Gammaproteobacteria	VB11737	SAMN14410107	PRJNA613587	0.001359	59.3819	pVB11737_5:NZ_CP050396.1/CP050396.1
Acinetobacter baumannii	Bacteria;Proteobacteria;Gammaproteobacteria	VB11737	SAMN14410107	PRJNA613587	0.001025	36.5854	pVB11737_6:NZ_CP050397.1/CP050397.1
Acinetobacter baumannii	Bacteria;Proteobacteria;Gammaproteobacteria	VB11737	SAMN14410107	PRJNA613587	0.000607	29.3245	pVB11737_7:NZ_CP050398.1/CP050398.1
Acinetobacter baumannii	Bacteria;Proteobacteria;Gammaproteobacteria	VB11737	SAMN14410107	PRJNA613587	0.000359	32.5905	pVB11737_8:NZ_CP050399.1/CP050399.1
Acinetobacter baumannii	Bacteria;Proteobacteria;Gammaproteobacteria	PM192696	SAMN14420253	PRJNA613821	0.070098	33.4788	pPM192696_1:NZ_CP050413.1/CP050413.1
Acinetobacter baumannii	Bacteria;Proteobacteria;Gammaproteobacteria	PM192696	SAMN14420253	PRJNA613821	0.008732	34.3678	pPM192696_2:NZ_CP050414.1/CP050414.1
Acinetobacter baumannii	Bacteria;Proteobacteria;Gammaproteobacteria	PM193665	SAMN14420254	PRJNA613824	0.150385	40.4203	pPM193665_1:NZ_CP050416.1/CP050416.1
Acinetobacter baumannii	Bacteria;Proteobacteria;Gammaproteobacteria	PM193665	SAMN14420254	PRJNA613824	0.052509	39.4313	pPM193665_2:NZ_CP050417.1/CP050417.1
Acinetobacter baumannii	Bacteria;Proteobacteria;Gammaproteobacteria	PM193665	SAMN14420254	PRJNA613824	0.018783	34.4886	pPM193665_3:NZ_CP050418.1/CP050418.1
Acinetobacter baumannii	Bacteria;Proteobacteria;Gammaproteobacteria	PM193665	SAMN14420254	PRJNA613824	0.00754	34.6817	pPM193665_4:NZ_CP050419.1/CP050419.1
Acinetobacter baumannii	Bacteria;Proteobacteria;Gammaproteobacteria	PM193665	SAMN14420254	PRJNA613824	0.002762	35.6626	pPM193665_5:NZ_CP050420.1/CP050420.1
Acinetobacter baumannii	Bacteria;Proteobacteria;Gammaproteobacteria	VB473	SAMN14409628	PRJNA613578	0.01647	34.7662	pVB473_1:NZ_CP050389.1/CP050389.1
Acinetobacter baumannii	Bacteria;Proteobacteria;Gammaproteobacteria	VB2181	SAMN14410138	PRJNA613593	0.008731	34.3718	pVB2181:NZ_CP050402.1/CP050402.1
Acinetobacter baumannii	Bacteria;Proteobacteria;Gammaproteobacteria	PM1912235	SAMN14420246	PRJNA613820	0.008731	34.3718	pPM192235_1:NZ_CP050411.1/CP050411.1
Acinetobacter baumannii	Bacteria;Proteobacteria;Gammaproteobacteria	VB723	SAMN14409813	PRJNA613583	0.008731	34.3718	pVB723_1:NZ_CP050391.1/CP050391.1
Acinetobacter baumannii	Bacteria;Proteobacteria;Gammaproteobacteria	PM194229	SAMN14422682	PRJNA613957	0.226394	40.3681	pPM194229_1:NZ_CP050433.1/CP050433.1
Acinetobacter baumannii	Bacteria;Proteobacteria;Gammaproteobacteria	PM194229	SAMN14422682	PRJNA613957	0.010967	36.9199	pPM194229_2:NZ_CP050434.1/CP050434.1
Acinetobacter baumannii	Bacteria;Proteobacteria;Gammaproteobacteria	PM194229	SAMN14422682	PRJNA613957	0.009847	32.0605	pPM194229_3:NZ_CP050435.1/CP050435.1
Acinetobacter baumannii	Bacteria;Proteobacteria;Gammaproteobacteria	CUVET-MIC596	SAMN12057668	PRJNA548859	0.082016	38.3303	pCUVET596:NZ_CP041149.1/CP041149.1
Acinetobacter baumannii	Bacteria;Proteobacteria;Gammaproteobacteria	ABF9692	SAMN14072279	PRJNA605582	0.264805	39.1647	pABF9692:NZ_CP048828.1/CP048828.1
Acinetobacter baumannii	Bacteria;Proteobacteria;Gammaproteobacteria	ABUH796	SAMN05238571	PRJNA271775	0.012952	36.6662	p13.0Kbp:NZ_CP035044.1/CP035044.1
Acinetobacter baumannii	Bacteria;Proteobacteria;Gammaproteobacteria	ATCC 19606		PRJNA557095	0.007655	33.3899	p1ATCC19606:NZ_CP045108.1/CP045108.1
Acinetobacter baumannii	Bacteria;Proteobacteria;Gammaproteobacteria	ATCC 19606		PRJNA557095	0.00954	34.6751	p2ATCC19606:NZ_CP045109.1/CP045109.1
Acinetobacter baumannii	Bacteria;Proteobacteria;Gammaproteobacteria	A1429	SAMN13565236	PRJNA595709	0.205113	38.3213	pA1429c:NZ_CP046899.1/CP046899.1
Acinetobacter baumannii	Bacteria;Proteobacteria;Gammaproteobacteria	A1429	SAMN13565236	PRJNA595709	0.019147	34.6686	pA1429b:NZ_CP046900.1/CP046900.1
Acinetobacter baumannii	Bacteria;Proteobacteria;Gammaproteobacteria	A1429	SAMN13565236	PRJNA595709	0.007852	33.7876	pA1429a:NZ_CP046901.1/CP046901.1
Acinetobacter baumannii	Bacteria;Proteobacteria;Gammaproteobacteria	29FS20	SAMN12859885	PRJNA574548	0.066277	46.1276	p29FS20-1:NZ_CP044520.1/CP044520.1
Acinetobacter baumannii	Bacteria;Proteobacteria;Gammaproteobacteria	29FS20	SAMN12859885	PRJNA574548	0.012731	39.6905	p29FS20-2:NZ_CP044521.1/CP044521.1
Acinetobacter baumannii	Bacteria;Proteobacteria;Gammaproteobacteria	31FS3-2	SAMN12860376	PRJNA574573	0.006099	37.9734	p31FS3-2-1:NZ_CP044518.1/CP044518.1
Acinetobacter baumannii	Bacteria;Proteobacteria;Gammaproteobacteria	ATCC BAA1605	SAMN15437745	PRJNA643902	0.008731	34.3718	unnamed:CP058626.1
Acinetobacter baumannii	Bacteria;Proteobacteria;Gammaproteobacteria	DT0544C	SAMN14833494	PRJNA630392	0.055394	40.9304	unnamed1:NZ_CP053216.1/CP053216.1
Acinetobacter baumannii	Bacteria;Proteobacteria;Gammaproteobacteria	DT0544C	SAMN14833494	PRJNA630392	0.003968	36.6683	unnamed2:NZ_CP053217.1/CP053217.1
Acinetobacter baumannii	Bacteria;Proteobacteria;Gammaproteobacteria	DT01139C	SAMN14833556	PRJNA630397	0.097161	39.8977	unnamed1:NZ_CP053219.1/CP053219.1
Acinetobacter baumannii	Bacteria;Proteobacteria;Gammaproteobacteria	DT01139C	SAMN14833556	PRJNA630397	0.06365	43.1139	unnamed2:NZ_CP053220.1/CP053220.1
Acinetobacter baumannii	Bacteria;Proteobacteria;Gammaproteobacteria	DT01139C	SAMN14833556	PRJNA630397	0.009613	34.2973	unnamed3:NZ_CP053221.1/CP053221.1
Acinetobacter baumannii	Bacteria;Proteobacteria;Gammaproteobacteria	OCU_Ac16a	SAMD00059694	PRJDB5156	0.073028	34.5498	pOCU_Ac16a_1:NZ_AP023078.1/AP023078.1
Acinetobacter baumannii	Bacteria;Proteobacteria;Gammaproteobacteria	OCU_Ac16a	SAMD00059694	PRJDB5156	0.041087	38.3163	pOCU_Ac16a_2:NZ_AP023079.1/AP023079.1
Acinetobacter baumannii	Bacteria;Proteobacteria;Gammaproteobacteria	OCU_Ac16a	SAMD00059694	PRJDB5156	0.013096	34.1631	pOCU_Ac16a_3:NZ_AP023080.1/AP023080.1
Acinetobacter baumannii	Bacteria;Proteobacteria;Gammaproteobacteria	TP1	SAMN15344688	PRJNA641163	0.008731	34.3718	pTP1A:NZ_CP056785.1/CP056785.1
Acinetobacter baumannii	Bacteria;Proteobacteria;Gammaproteobacteria	36-1512	SAMN15541804	PRJNA646375	0.11333	41.6412	p1.36-1512:NZ_CP059387.1/CP059387.1
Acinetobacter baumannii	Bacteria;Proteobacteria;Gammaproteobacteria	36-1512	SAMN15541804	PRJNA646375	0.009458	33.1888	p2.36-1512:NZ_CP059388.1/CP059388.1
Acinetobacter baumannii	Bacteria;Proteobacteria;Gammaproteobacteria	36-1512	SAMN15541804	PRJNA646375	0.005688	34.9156	p3.36-1512:NZ_CP059389.1/CP059389.1
Acinetobacter baumannii	Bacteria;Proteobacteria;Gammaproteobacteria	36-1512	SAMN15541804	PRJNA646375	0.004721	38.7206	p4.36-1512:NZ_CP059390.1/CP059390.1
Acinetobacter baumannii	Bacteria;Proteobacteria;Gammaproteobacteria	ZQ5	SAMN08093364	PRJNA419147	0.008731	34.3718	p2ZQ5:NZ_CM009043.2/CM009043.2
Acinetobacter baumannii	Bacteria;Proteobacteria;Gammaproteobacteria	ZQ5	SAMN08093364	PRJNA419147	0.006032	36.3727	p3ZQ5:NZ_CM009044.2/CM009044.2
Acinetobacter baumannii	Bacteria;Proteobacteria;Gammaproteobacteria	ZQ5	SAMN08093364	PRJNA419147	0.002725	37.7982	p4ZQ5:NZ_CM009683.1/CM009683.1
Acinetobacter baumannii	Bacteria;Proteobacteria;Gammaproteobacteria	17-84	SAMN15637465	PRJNA648287	0.108715	39.6127	p17-84_OXA:NZ_CP059478.1/CP059478.1
Acinetobacter baumannii	Bacteria;Proteobacteria;Gammaproteobacteria	WP8-W18-ESBL-11	SAMD00194616	PRJDB6962	0.114365	41.2854	pWP8-W18-ESBL-11_1:NZ_AP022239.1/AP022239.1
Acinetobacter baumannii	Bacteria;Proteobacteria;Gammaproteobacteria	WP8-W18-ESBL-11	SAMD00194616	PRJDB6962	0.010735	42.4592	pWP8-W18-ESBL-11_2:NZ_AP022240.1/AP022240.1
Acinetobacter baumannii	Bacteria;Proteobacteria;Gammaproteobacteria	NCTC7364	SAMEA3310339	PRJEB6403	0.148956	37.4829	2:NZ_LT605060.1/LT605060.1
Acinetobacter baumannii	Bacteria;Proteobacteria;Gammaproteobacteria	DETAB-P2	SAMN13884837	PRJNA602169	0.103751	42.121	pB2_1:NZ_CP047974.1/
Acinetobacter baumannii	Bacteria;Proteobacteria;Gammaproteobacteria	DETAB-P2	SAMN13884837	PRJNA602169	0.100072	43.6066	pB2_2:NZ_CP047975.1/
Acinetobacter baumannii	Bacteria;Proteobacteria;Gammaproteobacteria	DETAB-P2	SAMN13884837	PRJNA602169	0.009132	37.3084	pB2_3:NZ_CP047976.1/
Acinetobacter baumannii	Bacteria;Proteobacteria;Gammaproteobacteria	DETAB-P2	SAMN13884837	PRJNA602169	0.103751	42.121	pDETAB1:CP047974.1
Acinetobacter baumannii	Bacteria;Proteobacteria;Gammaproteobacteria	DETAB-P2	SAMN13884837	PRJNA602169	0.100072	43.6066	pDETAB2:CP047975.1
Acinetobacter baumannii	Bacteria;Proteobacteria;Gammaproteobacteria	DETAB-P2	SAMN13884837	PRJNA602169	0.009132	37.3084	pDETAB3:CP047976.1
Acinetobacter baumannii	Bacteria;Proteobacteria;Gammaproteobacteria	ATCC 17978	SAMN15507625	PRJNA645521	0.016502	34.6019	unnamed:NZ_CP059042.1/CP059042.1
Acinetobacter baumannii	Bacteria;Proteobacteria;Gammaproteobacteria	CFSAN093709	SAMN12413929	PRJNA300270	0.110965	41.6176	pCFSAN093709:NZ_CP061518.1/CP061518.1
Acinetobacter baumannii	Bacteria;Proteobacteria;Gammaproteobacteria	CFSAN093708	SAMN12391536	PRJNA300270	0.110967	41.6169	pCFSAN093708:NZ_CP061520.1/CP061520.1
Acinetobacter baumannii	Bacteria;Proteobacteria;Gammaproteobacteria	CFSAN093705	SAMN12391537	PRJNA300270	0.014639	38.2471	pCFSAN093705:NZ_CP061526.1/CP061526.1
Acinetobacter baumannii	Bacteria;Proteobacteria;Gammaproteobacteria	CFSAN093710	SAMN12391854	PRJNA300270	0.110967	41.6169	pCFSAN093710_1:NZ_CP061515.1/CP061515.1
Acinetobacter baumannii	Bacteria;Proteobacteria;Gammaproteobacteria	CFSAN093710	SAMN12391854	PRJNA300270	0.083626	33.2684	pCFSAN093710_2:NZ_CP061516.1/CP061516.1
Acinetobacter baumannii	Bacteria;Proteobacteria;Gammaproteobacteria	CFSAN093706	SAMN12391535	PRJNA300270	0.110967	41.6169	pCFSAN093706:NZ_CP061524.1/CP061524.1
Acinetobacter baumannii	Bacteria;Proteobacteria;Gammaproteobacteria	XH1344	SAMN16095455	PRJNA660930	0.084629	34.2448	pAZJ221E:CP061542.1
Acinetobacter baumannii	Bacteria;Proteobacteria;Gammaproteobacteria	CFSAN093707	SAMN12391534	PRJNA300270	0.110964	41.618	pCFSAN093707:NZ_CP061522.1/CP061522.1
Acinetobacter baumannii	Bacteria;Proteobacteria;Gammaproteobacteria	AC1633	SAMN15574350	PRJNA647049	0.174292	38.2576	pAC1633-1:NZ_CP059301.1/CP059301.1
Acinetobacter baumannii	Bacteria;Proteobacteria;Gammaproteobacteria	AC1633	SAMN15574350	PRJNA647049	0.00521	37.1401	pAC1633-4:NZ_CP059302.1/CP059302.1
Acinetobacter baumannii	Bacteria;Proteobacteria;Gammaproteobacteria	AC1633	SAMN15574350	PRJNA647049	0.012651	36.2659	pAC1633-2:NZ_CP059303.1/CP059303.1
Acinetobacter baumannii	Bacteria;Proteobacteria;Gammaproteobacteria	AC1633	SAMN15574350	PRJNA647049	0.00995	35.9196	pAC1633-3:NZ_CP059304.1/CP059304.1
Acinetobacter baumannii	Bacteria;Proteobacteria;Gammaproteobacteria	SD	SAMN16574826	PRJNA672694	0.013499	39.2399	pABAUUSACASD_frag1:CP064293.1
Acinetobacter baumannii	Bacteria;Proteobacteria;Gammaproteobacteria	SD	SAMN16574826	PRJNA672694	0.005822	33.9746	pABAUUSACASD_frag2:CP064294.1
Acinetobacter baumannii	Bacteria;Proteobacteria;Gammaproteobacteria	Res13-Abat-PEA21-P4-01-A	SAMN16304032	PRJNA662792	0.113139	41.518	unnamed1774:NZ_CP062920.1/CP062920.1
Acinetobacter baumannii	Bacteria;Proteobacteria;Gammaproteobacteria	Res13-Abat-PEA21-P4-01-A	SAMN16304032	PRJNA662792	0.072831	34.5828	unnamed1836:NZ_CP062921.1/CP062921.1
Acinetobacter baumannii	Bacteria;Proteobacteria;Gammaproteobacteria	Res13-Abat-PEA21-P4-01-A	SAMN16304032	PRJNA662792	0.014288	36.4992	unnamednovel_1:NZ_CP062922.1/CP062922.1
Acinetobacter baumannii	Bacteria;Proteobacteria;Gammaproteobacteria	Res13-Abat-PEA21-P4-01-A	SAMN16304032	PRJNA662792	0.005242	37.7337	unnamednovel_2:NZ_CP062923.1/CP062923.1
Acinetobacter baumannii	Bacteria;Proteobacteria;Gammaproteobacteria	Res13-Abat-PEA28-P5-02-A	SAMN16304042	PRJNA662792	0.002279	39.8859	unnamednovel_0:NZ_JADAIY010000264.1/
Acinetobacter baumannii	Bacteria;Proteobacteria;Gammaproteobacteria	Res13-Abat-PEA16-P5-01-A	SAMN16304029	PRJNA662792	0.014288	36.4992	unnamednovel_0:NZ_JADAJJ010000299.1/
Acinetobacter baumannii	Bacteria;Proteobacteria;Gammaproteobacteria	Res13-Abat-EA3-S5-02-A	SAMN16304027	PRJNA662792	0.014288	36.4992	unnamednovel_0:NZ_JADAJL010000301.1/
Acinetobacter baumannii	Bacteria;Proteobacteria;Gammaproteobacteria	AbBAS-1	SAMN15676490	PRJNA649662	0.072518	40.3638	pAbBAS-1.1:CP065393.1
Acinetobacter baumannii	Bacteria;Proteobacteria;Gammaproteobacteria	AbBAS-1	SAMN15676490	PRJNA649662	0.006078	39.2563	pAbBAS-1.2:CP065394.1
Acinetobacter baumannii	Bacteria;Proteobacteria;Gammaproteobacteria	TP3	SAMN15738014	PRJNA641163	0.008731	34.3718	pTP3A:NZ_CP060014.1/CP060014.1
Acinetobacter baumannii	Bacteria;Proteobacteria;Gammaproteobacteria	TP2	SAMN15735522	PRJNA641163	0.008731	34.3718	pTP2A:NZ_CP060012.1/CP060012.1
Acinetobacter baumannii	Bacteria;Proteobacteria;Gammaproteobacteria	ATCC 17961	SAMN08687991	PRJNA437968	0.009395	35.4125	pAB17961-1:NZ_CP065433.1/CP065433.1
Acinetobacter baumannii	Bacteria;Proteobacteria;Gammaproteobacteria	ATCC 17961	SAMN08687991	PRJNA437968	0.006667	33.3433	pAB17961-2:NZ_CP065434.1/CP065434.1
Acinetobacter baumannii	Bacteria;Proteobacteria;Gammaproteobacteria	FDAARGOS_1036	SAMN16357205	PRJNA231221	0.010308	33.7699	unnamed:NZ_CP066017.1/CP066017.1
Acinetobacter baumannii	Bacteria;Proteobacteria;Gammaproteobacteria	FDAARGOS_917	SAMN13450447	PRJNA231221	0.00954	34.6751	unnamed1:NZ_CP065886.1/CP065886.1
Acinetobacter baumannii	Bacteria;Proteobacteria;Gammaproteobacteria	FDAARGOS_917	SAMN13450447	PRJNA231221	0.006778	33.6087	unnamed2:NZ_CP065888.1/CP065888.1
Acinetobacter baumannii	Bacteria;Proteobacteria;Gammaproteobacteria	G20AB009	SAMN17073616	PRJNA684975	0.073361	33.4742	pG20AB009-1:NZ_CP066236.1/CP066236.1
Acinetobacter baumannii	Bacteria;Proteobacteria;Gammaproteobacteria	G20AB007	SAMN17073615	PRJNA684975	0.073361	33.4742	pG20AB007-1:NZ_CP066238.1/CP066238.1
Acinetobacter baumannii	Bacteria;Proteobacteria;Gammaproteobacteria	G20AB007	SAMN17073615	PRJNA684975	0.011508	43.1091	pG20AB007-2:NZ_CP066239.1/CP066239.1
Acinetobacter baumannii	Bacteria;Proteobacteria;Gammaproteobacteria	G20AB007	SAMN17073615	PRJNA684975	0.008731	34.3718	pG20AB007-3:NZ_CP066240.1/CP066240.1
Acinetobacter baumannii	Bacteria;Proteobacteria;Gammaproteobacteria	G20AB010	SAMN17073617	PRJNA684975	0.07336	33.4746	pG20AB010-1:NZ_CP066233.1/CP066233.1
Acinetobacter baumannii	Bacteria;Proteobacteria;Gammaproteobacteria	G20AB010	SAMN17073617	PRJNA684975	0.019616	40.4721	pG20AB010-2:NZ_CP066234.1/CP066234.1
Acinetobacter baumannii	Bacteria;Proteobacteria;Gammaproteobacteria	G20AB011	SAMN17073618	PRJNA684975	0.073339	33.4774	pG20AB011-1:NZ_CP066230.1/CP066230.1
Acinetobacter baumannii	Bacteria;Proteobacteria;Gammaproteobacteria	G20AB011	SAMN17073618	PRJNA684975	0.008731	34.3718	pG20AB011-2:NZ_CP066231.1/CP066231.1
Acinetobacter baumannii	Bacteria;Proteobacteria;Gammaproteobacteria	AbCTX2	SAMN15487671	PRJNA644570	0.015266	35.5168	pAbCTX2_15kb:NZ_JACGEH010000071.1/
Acinetobacter baumannii	Bacteria;Proteobacteria;Gammaproteobacteria	AbCTX17	SAMN15501052	PRJNA644570	0.007055	33.3097	pAbCTX17_7kb:NZ_JACGEK010000079.1/
Acinetobacter baumannii	Bacteria;Proteobacteria;Gammaproteobacteria	AbCTX17	SAMN15501052	PRJNA644570	0.017003	35.3879	pAbCTX17_17kb:NZ_JACGEK010000080.1/
Acinetobacter baumannii	Bacteria;Proteobacteria;Gammaproteobacteria	AbCTX11	SAMN15501049	PRJNA644570	0.015343	35.4494	pAbCTX11_15kb:NZ_JACGEI010000083.1/
Acinetobacter baumannii	Bacteria;Proteobacteria;Gammaproteobacteria	AbCTX19	SAMN15501050	PRJNA644570	0.00897	34.3701	pAbCTX19_9kb:NZ_JACGEJ010000130.1/
Acinetobacter baumannii	Bacteria;Proteobacteria;Gammaproteobacteria	AbCTX13	SAMN15501316	PRJNA644570	0.007055	33.253	pAbCTX13_7kb:NZ_CP059730.1/CP059730.1
Acinetobacter baumannii	Bacteria;Proteobacteria;Gammaproteobacteria	AbCTX13	SAMN15501316	PRJNA644570	0.017003	35.3879	pAbCTX13_17kb:NZ_CP059731.1/CP059731.1
Acinetobacter baumannii	Bacteria;Proteobacteria;Gammaproteobacteria	FDAARGOS_1244	SAMN16357386	PRJNA231221	0.014639	38.2471	unnamed:NZ_JAFEKL010000006.1/
Acinetobacter baumannii	Bacteria;Proteobacteria;Gammaproteobacteria	ATCC BAA-1790	SAMN12399660	PRJNA557366	0.067023	33.3751	unnamed:NZ_CP042842.1/CP042842.1
Acinetobacter baumannii	Bacteria;Proteobacteria;Gammaproteobacteria	ATCC BAA-1790	SAMN12399660	PRJNA557366	0.010955	36.9055	pNC2:NZ_CP067103.1/CP067103.1
Acinetobacter baumannii	Bacteria;Proteobacteria;Gammaproteobacteria	FDAARGOS_1360	SAMN16357502	PRJNA231221	0.076933	33.6475	unnamed1:NZ_CP069841.1/CP069841.1
Acinetobacter baumannii	Bacteria;Proteobacteria;Gammaproteobacteria	FDAARGOS_1360	SAMN16357502	PRJNA231221	0.014879	36.0508	unnamed2:NZ_CP069842.1/CP069842.1
Acinetobacter baumannii	Bacteria;Proteobacteria;Gammaproteobacteria	FDAARGOS_1359	SAMN16357501	PRJNA231221	0.008731	34.3718	unnamed:NZ_CP069852.1/CP069852.1
Acinetobacter baumannii	Bacteria;Proteobacteria;Gammaproteobacteria	GIMC5510:ABT-897-17	SAMN18276099	PRJNA561493	0.01348	36.8323	pABT-897-17:NZ_CP071920.1/CP071920.1
Acinetobacter baumannii	Bacteria;Proteobacteria;Gammaproteobacteria	KSK1	SAMN18396008	PRJNA716155	0.218105	39.5475	p1KSK1:NZ_CP072123.1/CP072123.1
Acinetobacter baumannii	Bacteria;Proteobacteria;Gammaproteobacteria	KSK1	SAMN18396008	PRJNA716155	0.087529	33.9876	p2KSK1:NZ_CP072124.1/CP072124.1
Acinetobacter baumannii	Bacteria;Proteobacteria;Gammaproteobacteria	KSK1	SAMN18396008	PRJNA716155	0.00754	34.6684	p3KSK1:NZ_CP072125.1/CP072125.1
Acinetobacter baumannii	Bacteria;Proteobacteria;Gammaproteobacteria	KSK1	SAMN18396008	PRJNA716155	0.005679	36.0979	p4KSK1:NZ_CP072126.1/CP072126.1
Acinetobacter baumannii	Bacteria;Proteobacteria;Gammaproteobacteria	KSK10	SAMN18452342	PRJNA716785	0.218105	39.5475	p1KSK10:NZ_CP072281.1/CP072281.1
Acinetobacter baumannii	Bacteria;Proteobacteria;Gammaproteobacteria	KSK10	SAMN18452342	PRJNA716785	0.087529	33.9899	p2KSK10:NZ_CP072282.1/CP072282.1
Acinetobacter baumannii	Bacteria;Proteobacteria;Gammaproteobacteria	KSK10	SAMN18452342	PRJNA716785	0.00754	34.6684	p3KSK10:NZ_CP072283.1/CP072283.1
Acinetobacter baumannii	Bacteria;Proteobacteria;Gammaproteobacteria	KSK10	SAMN18452342	PRJNA716785	0.005679	36.0979	p4KSK10:NZ_CP072284.1/CP072284.1
Acinetobacter baumannii	Bacteria;Proteobacteria;Gammaproteobacteria	KSK19	SAMN18452699	PRJNA716795	0.218105	39.5475	p1KSK19:NZ_CP072296.1/CP072296.1
Acinetobacter baumannii	Bacteria;Proteobacteria;Gammaproteobacteria	KSK19	SAMN18452699	PRJNA716795	0.087529	33.9876	p2KSK19:NZ_CP072297.1/CP072297.1
Acinetobacter baumannii	Bacteria;Proteobacteria;Gammaproteobacteria	KSK19	SAMN18452699	PRJNA716795	0.00754	34.6684	p3KSK19:NZ_CP072298.1/CP072298.1
Acinetobacter baumannii	Bacteria;Proteobacteria;Gammaproteobacteria	KSK19	SAMN18452699	PRJNA716795	0.005679	36.0979	p4KSK19:NZ_CP072299.1/CP072299.1
Acinetobacter baumannii	Bacteria;Proteobacteria;Gammaproteobacteria	KSK7	SAMN18452334	PRJNA716782	0.218105	39.5465	p1KSK7:NZ_CP072276.1/CP072276.1
Acinetobacter baumannii	Bacteria;Proteobacteria;Gammaproteobacteria	KSK7	SAMN18452334	PRJNA716782	0.068225	33.4863	p2KSK7:NZ_CP072277.1/CP072277.1
Acinetobacter baumannii	Bacteria;Proteobacteria;Gammaproteobacteria	KSK7	SAMN18452334	PRJNA716782	0.00754	34.6684	p3KSK7:NZ_CP072278.1/CP072278.1
Acinetobacter baumannii	Bacteria;Proteobacteria;Gammaproteobacteria	KSK7	SAMN18452334	PRJNA716782	0.005679	36.0979	p4KSK7:NZ_CP072279.1/CP072279.1
Acinetobacter baumannii	Bacteria;Proteobacteria;Gammaproteobacteria	KSK18	SAMN18452698	PRJNA716794	0.218105	39.5475	p1KSK18:NZ_CP072291.1/CP072291.1
Acinetobacter baumannii	Bacteria;Proteobacteria;Gammaproteobacteria	KSK18	SAMN18452698	PRJNA716794	0.068225	33.4863	p2KSK18:NZ_CP072292.1/CP072292.1
Acinetobacter baumannii	Bacteria;Proteobacteria;Gammaproteobacteria	KSK18	SAMN18452698	PRJNA716794	0.00754	34.6684	p3KSK18:NZ_CP072293.1/CP072293.1
Acinetobacter baumannii	Bacteria;Proteobacteria;Gammaproteobacteria	KSK18	SAMN18452698	PRJNA716794	0.005679	36.0979	p4KSK18:NZ_CP072294.1/CP072294.1
Acinetobacter baumannii	Bacteria;Proteobacteria;Gammaproteobacteria	KSK20	SAMN18452712	PRJNA716802	0.218105	39.5475	p1KSK20:NZ_CP072301.1/CP072301.1
Acinetobacter baumannii	Bacteria;Proteobacteria;Gammaproteobacteria	KSK20	SAMN18452712	PRJNA716802	0.068309	33.4231	p2KSK20:NZ_CP072302.1/CP072302.1
Acinetobacter baumannii	Bacteria;Proteobacteria;Gammaproteobacteria	KSK20	SAMN18452712	PRJNA716802	0.00754	34.6684	p3KSK20:NZ_CP072303.1/CP072303.1
Acinetobacter baumannii	Bacteria;Proteobacteria;Gammaproteobacteria	KSK20	SAMN18452712	PRJNA716802	0.005679	36.0979	p4KSK20:NZ_CP072304.1/CP072304.1
Acinetobacter baumannii	Bacteria;Proteobacteria;Gammaproteobacteria	KSK6	SAMN18452234	PRJNA716781	0.218105	39.5465	p1KSK6:NZ_CP072271.1/CP072271.1
Acinetobacter baumannii	Bacteria;Proteobacteria;Gammaproteobacteria	KSK6	SAMN18452234	PRJNA716781	0.068224	33.4867	p2KSK6:NZ_CP072272.1/CP072272.1
Acinetobacter baumannii	Bacteria;Proteobacteria;Gammaproteobacteria	KSK6	SAMN18452234	PRJNA716781	0.00754	34.6684	p3KSK6:NZ_CP072273.1/CP072273.1
Acinetobacter baumannii	Bacteria;Proteobacteria;Gammaproteobacteria	KSK6	SAMN18452234	PRJNA716781	0.005679	36.0979	p4KSK6:NZ_CP072274.1/CP072274.1
Acinetobacter baumannii	Bacteria;Proteobacteria;Gammaproteobacteria	KSK2	SAMN18451305	PRJNA716762	0.218105	39.5465	p1KSK2:NZ_CP072399.1/CP072399.1
Acinetobacter baumannii	Bacteria;Proteobacteria;Gammaproteobacteria	KSK2	SAMN18451305	PRJNA716762	0.087529	33.9899	p2KSK2:NZ_CP072400.1/CP072400.1
Acinetobacter baumannii	Bacteria;Proteobacteria;Gammaproteobacteria	KSK2	SAMN18451305	PRJNA716762	0.00754	34.6684	p3KSK2:NZ_CP072401.1/CP072401.1
Acinetobacter baumannii	Bacteria;Proteobacteria;Gammaproteobacteria	KSK2	SAMN18451305	PRJNA716762	0.005679	36.0979	p4KSK2:NZ_CP072402.1/CP072402.1
Acinetobacter baumannii	Bacteria;Proteobacteria;Gammaproteobacteria	KSK11	SAMN18452659	PRJNA716790	0.218105	39.5465	p1KSK11:NZ_CP072286.1/CP072286.1
Acinetobacter baumannii	Bacteria;Proteobacteria;Gammaproteobacteria	KSK11	SAMN18452659	PRJNA716790	0.087529	33.9899	p2KSK11:NZ_CP072287.1/CP072287.1
Acinetobacter baumannii	Bacteria;Proteobacteria;Gammaproteobacteria	KSK11	SAMN18452659	PRJNA716790	0.00754	34.6684	p3KSK11:NZ_CP072288.1/CP072288.1
Acinetobacter baumannii	Bacteria;Proteobacteria;Gammaproteobacteria	KSK11	SAMN18452659	PRJNA716790	0.005679	36.0979	p4KSK11:NZ_CP072289.1/CP072289.1
Acinetobacter baumannii	Bacteria;Proteobacteria;Gammaproteobacteria	KSK Sensitive	SAMN18452713	PRJNA716803	0.055356	39.4122	p1KSKSensitive:NZ_CP072306.1/CP072306.1
Acinetobacter baumannii	Bacteria;Proteobacteria;Gammaproteobacteria	KSK Sensitive	SAMN18452713	PRJNA716803	0.00652	39.5859	p2KSKSensitive:NZ_CP072307.1/CP072307.1
Acinetobacter baumannii	Bacteria;Proteobacteria;Gammaproteobacteria	DETAB-E227	SAMN18498586	PRJNA716893	0.113682	41.9741	pDETAB4:NZ_CP072527.1/CP072527.1
Acinetobacter baumannii	Bacteria;Proteobacteria;Gammaproteobacteria	DETAB-E227	SAMN18498586	PRJNA716893	0.097035	41.4974	pDETAB5:NZ_CP072528.1/CP072528.1
Acinetobacter baumannii	Bacteria;Proteobacteria;Gammaproteobacteria	DETAB-E227	SAMN18498586	PRJNA716893	0.007145	32.0364	pDETAB6:NZ_CP072529.1/CP072529.1
Acinetobacter baumannii	Bacteria;Proteobacteria;Gammaproteobacteria	DETAB-P39	SAMN18498587	PRJNA716893	0.091083	39.8735	pDETAB13:NZ_CP073061.1/CP073061.1
Acinetobacter baumannii	Bacteria;Proteobacteria;Gammaproteobacteria	DD520	SAMN19073634	PRJNA728250	0.110967	41.6142	pDD520:NZ_CP075322.1/CP075322.1
Acinetobacter baumannii	Bacteria;Proteobacteria;Gammaproteobacteria	Cl415	SAMN18202092	PRJNA607827	0.002277	39.9209	p1cl415:NZ_CP071764.1/CP071764.1
Acinetobacter baumannii	Bacteria;Proteobacteria;Gammaproteobacteria	Cl415	SAMN18202092	PRJNA607827	0.008731	34.3718	p2Cl415:NZ_CP071765.1/CP071765.1
Acinetobacter baumannii	Bacteria;Proteobacteria;Gammaproteobacteria	D4	SAMN13874777	PRJNA602058	0.002277	39.9209	pD4-1:NZ_CP048850.1/CP048850.1
Acinetobacter baumannii	Bacteria;Proteobacteria;Gammaproteobacteria	D4	SAMN13874777	PRJNA602058	0.132632	36.6925	pD4:NZ_CP048851.1/CP048851.1
Acinetobacter baumannii	Bacteria;Proteobacteria;Gammaproteobacteria	D46	SAMN13874778	PRJNA602058	0.006078	39.2563	pD46-1:NZ_CP048132.1/CP048132.1
Acinetobacter baumannii	Bacteria;Proteobacteria;Gammaproteobacteria	D46	SAMN13874778	PRJNA602058	0.008731	34.3718	pD46-2:NZ_CP048133.1/CP048133.1
Acinetobacter baumannii	Bacteria;Proteobacteria;Gammaproteobacteria	D46	SAMN13874778	PRJNA602058	0.074916	33.6844	pD46-3:NZ_CP048134.1/CP048134.1
Acinetobacter baumannii	Bacteria;Proteobacteria;Gammaproteobacteria	D46	SAMN13874778	PRJNA602058	0.208004	38.7978	pD46-4:NZ_CP048135.1/CP048135.1
Acinetobacter baumannii	Bacteria;Proteobacteria;Gammaproteobacteria	Ex003	SAMN14149265	PRJNA607827	0.011844	34.1945	pEx003:NZ_CP049315.1/CP049315.1
Acinetobacter baumannii	Bacteria;Proteobacteria;Gammaproteobacteria	CAb-65	SAMN15929419	PRJNA659865	0.091773	39.9333	unnamed1:NZ_CP060995.1/CP060995.1
Acinetobacter baumannii	Bacteria;Proteobacteria;Gammaproteobacteria	CAb-65	SAMN15929419	PRJNA659865	0.013325	35.955	unnamed2:NZ_CP060996.1/CP060996.1
Acinetobacter baumannii	Bacteria;Proteobacteria;Gammaproteobacteria	17978UN		PRJNA748365	0.148955	37.4784	pAB3:CP079932.1
Acinetobacter baumannii	Bacteria;Proteobacteria;Gammaproteobacteria	17978UN		PRJNA748365	0.013409	36.1623	pAB1:CP079933.1
Acinetobacter baumannii	Bacteria;Proteobacteria;Gammaproteobacteria	17978UN		PRJNA748365	0.011302	35.1796	pAB2:CP079934.1
Acinetobacter baumannii 1656-2	Bacteria;Proteobacteria;Gammaproteobacteria	1656-2	SAMN02603494	PRJNA42153	0.074451	33.4663	ABKp1:NC_017163.1/CP001922.1
Acinetobacter baumannii 1656-2	Bacteria;Proteobacteria;Gammaproteobacteria	1656-2	SAMN02603494	PRJNA42153	0.008041	33.5033	ABKp2:NC_017164.1/CP001923.1
Acinetobacter baumannii 3909	Bacteria;Proteobacteria;Gammaproteobacteria	3909	SAMN02471606	PRJNA52397	0.026411	37.2648	p1ABST78:NZ_AEOZ01000236.1/AEOZ01000236.1
Acinetobacter baumannii 3990	Bacteria;Proteobacteria;Gammaproteobacteria	3990	SAMN02471598	PRJNA52395	0.06332	33.4713	p1ABST2:NZ_AEOY01000095.1/AEOY01000095.1
Acinetobacter baumannii 3990	Bacteria;Proteobacteria;Gammaproteobacteria	3990	SAMN02471598	PRJNA52395	0.021846	37.2746	p2ABST2:NZ_AEOY01000096.1/AEOY01000096.1
Acinetobacter baumannii 4190	Bacteria;Proteobacteria;Gammaproteobacteria	4190	SAMN02471587	PRJNA52399	0.015267	35.5276	p1ABST25:AEPA01000395.1
Acinetobacter baumannii 4190	Bacteria;Proteobacteria;Gammaproteobacteria	4190	SAMN02471587	PRJNA52399	0.00897	34.359	p2ABST25:AEPA01000396.1
Acinetobacter baumannii AB0057	Bacteria;Proteobacteria;Gammaproteobacteria	AB0057	SAMN02603051	PRJNA21111	0.008731	34.3718	pAB0057:NC_011585.2/CP001183.2
Acinetobacter baumannii AB5075	Bacteria;Proteobacteria;Gammaproteobacteria	AB5075	SAMN02713669	PRJNA168474	0.008819	34.2442	pAB5075:NZ_JHUI01000005.1/JHUI01000005.1
Acinetobacter baumannii AC12	Bacteria;Proteobacteria;Gammaproteobacteria	AC12	SAMN02471420	PRJNA168112	0.008731	34.3718	pAC12:CP007550.1
Acinetobacter baumannii AC30	Bacteria;Proteobacteria;Gammaproteobacteria	AC30	SAMN02471421	PRJNA173033	0.008685	34.3466	pAC30a:CP007578.1
Acinetobacter baumannii AC30	Bacteria;Proteobacteria;Gammaproteobacteria	AC30	SAMN02471421	PRJNA173033	0.016236	45.1712	pAC30b:CP007579.1
Acinetobacter baumannii AC30	Bacteria;Proteobacteria;Gammaproteobacteria	AC30	SAMN02471421	PRJNA173033	0.071433	33.7183	pAC30c:CP007580.1
Acinetobacter baumannii ACICU	Bacteria;Proteobacteria;Gammaproteobacteria	ACICU	SAMN02603140	PRJNA17827	0.028279	37.8443	pACICU1:NC_010605.1/CP000864.1
Acinetobacter baumannii ACICU	Bacteria;Proteobacteria;Gammaproteobacteria	ACICU	SAMN02603140	PRJNA17827	0.064366	33.4012	pACICU2:NC_010606.1/CP000865.1
Acinetobacter baumannii ACICU	Bacteria;Proteobacteria;Gammaproteobacteria	ACICU	SAMN09302593	PRJNA474045	0.024268	37.5062	pACICU1:NZ_CP031381.1/CP031381.1
Acinetobacter baumannii ACICU	Bacteria;Proteobacteria;Gammaproteobacteria	ACICU	SAMN09302593	PRJNA474045	0.070101	33.4831	pACICU2:NZ_CP031382.1/CP031382.1
Acinetobacter baumannii ATCC 17978	Bacteria;Proteobacteria;Gammaproteobacteria	ATCC 17978	SAMN02604331	PRJNA17477	0.013408	36.165	pAB1:CP000522.1
Acinetobacter baumannii ATCC 17978	Bacteria;Proteobacteria;Gammaproteobacteria	ATCC 17978	SAMN02604331	PRJNA17477	0.011302	35.1796	pAB2:CP000523.1
Acinetobacter baumannii ATCC 17978	Bacteria;Proteobacteria;Gammaproteobacteria	ATCC 17978 substr. PMR-High	SAMN11304550	PRJNA530202	0.030876	35.3446	unnamed1:NZ_CP039024.1/CP039024.1
Acinetobacter baumannii ATCC 17978	Bacteria;Proteobacteria;Gammaproteobacteria	ATCC 17978 substr. PMR-High	SAMN11304550	PRJNA530202	0.03041	35.8073	unnamed2:NZ_CP039026.1/CP039026.1
Acinetobacter baumannii ATCC 17978	Bacteria;Proteobacteria;Gammaproteobacteria	ATCC 17978 substr. Lab-WT	SAMN11304548	PRJNA530195	0.039017	39.8237	unnamed1:NZ_CP039027.1/CP039027.1
Acinetobacter baumannii ATCC 17978	Bacteria;Proteobacteria;Gammaproteobacteria	ATCC 17978 substr. Lab-WT	SAMN11304548	PRJNA530195	0.011429	35.1212	unnamed2:NZ_CP039029.1/CP039029.1
Acinetobacter baumannii ATCC 17978	Bacteria;Proteobacteria;Gammaproteobacteria	ATCC 17978 substr. Lab-WT	SAMN11304548	PRJNA530195	0.013536	36.1259	unnamed3:NZ_CP039030.1/CP039030.1
Acinetobacter baumannii ATCC 17978	Bacteria;Proteobacteria;Gammaproteobacteria	ATCC 17978	SAMN14779651	PRJNA629538	0.013409	36.1623	unnamed1:NZ_CP053099.1/CP053099.1
Acinetobacter baumannii ATCC 17978	Bacteria;Proteobacteria;Gammaproteobacteria	ATCC 17978	SAMN14779651	PRJNA629538	0.011302	35.1796	unnamed2:NZ_CP053100.1/CP053100.1
Acinetobacter baumannii AYE	Bacteria;Proteobacteria;Gammaproteobacteria	AYE	SAMEA3138279	PRJNA28921	0.005644	34.5145	p1ABAYE:NC_010401.1/CU459137.1
Acinetobacter baumannii AYE	Bacteria;Proteobacteria;Gammaproteobacteria	AYE	SAMEA3138279	PRJNA28921	0.009661	34.396	p2ABAYE:NC_010402.1/CU459138.1
Acinetobacter baumannii AYE	Bacteria;Proteobacteria;Gammaproteobacteria	AYE	SAMEA3138279	PRJNA28921	0.002726	37.6009	p4ABAYE:NC_010403.1/CU459139.1
Acinetobacter baumannii AYE	Bacteria;Proteobacteria;Gammaproteobacteria	AYE	SAMEA3138279	PRJNA28921	0.094413	37.4842	p3ABAYE:NC_010404.1/CU459140.1
Acinetobacter baumannii BJAB07104	Bacteria;Proteobacteria;Gammaproteobacteria	BJAB07104	SAMN02604244	PRJNA74421	0.07017	33.8236	p1BJAB07104:NC_021727.1/CP003887.1
Acinetobacter baumannii BJAB07104	Bacteria;Proteobacteria;Gammaproteobacteria	BJAB07104	SAMN02604244	PRJNA74421	0.020139	47.0679	p2BJAB07104:NC_021728.1/CP003907.1
Acinetobacter baumannii BJAB0715	Bacteria;Proteobacteria;Gammaproteobacteria	BJAB0715	SAMN02604245	PRJNA74423	0.052268	40.4263	pBJAB0715:NC_021734.1/CP003848.1
Acinetobacter baumannii BJAB0868	Bacteria;Proteobacteria;Gammaproteobacteria	BJAB0868	SAMN02604246	PRJNA74425	0.008721	34.3424	p1BJAB0868:NC_021730.1/CP003850.1
Acinetobacter baumannii BJAB0868	Bacteria;Proteobacteria;Gammaproteobacteria	BJAB0868	SAMN02604246	PRJNA74425	0.070167	33.8279	p2BJAB0868:NC_021731.1/CP003888.1
Acinetobacter baumannii BJAB0868	Bacteria;Proteobacteria;Gammaproteobacteria	BJAB0868	SAMN02604246	PRJNA74425	0.020139	47.0927	p3BJAB0868:NC_021732.1/CP003908.1
Acinetobacter baumannii Canada BC-5	Bacteria;Proteobacteria;Gammaproteobacteria	Canada BC-5	SAMN02436468	PRJNA53389	0.008731	34.3718	pCanadaBC5-8.7:NZ_AFDN01000003.1/AFDN01000003.1
Acinetobacter baumannii D1279779	Bacteria;Proteobacteria;Gammaproteobacteria	D1279779	SAMN02603576	PRJNA61919	0.007416	32.5917	pD1279779:NC_020525.1/CP003968.1
Acinetobacter baumannii IS-123	Bacteria;Proteobacteria;Gammaproteobacteria	IS-123	SAMN02436485	PRJNA53397	0.0116	37.0431	pIS123-12:NZ_ALII01000018.1/ALII01000018.1
Acinetobacter baumannii IS-123	Bacteria;Proteobacteria;Gammaproteobacteria	IS-123	SAMN02436485	PRJNA53397	0.017984	34.2026	pIS123-18:NZ_ALII01000019.1/ALII01000019.1
Acinetobacter baumannii IS-123	Bacteria;Proteobacteria;Gammaproteobacteria	IS-123	SAMN02436485	PRJNA53397	0.067025	33.3831	pIS123-67:NZ_ALII01000020.1/ALII01000020.1
Acinetobacter baumannii LAC-4	Bacteria;Proteobacteria;Gammaproteobacteria	LAC-4	SAMN02709859	PRJNA242902	0.008006	31.9885	pABLAC1:NZ_CP007713.1/CP007713.1
Acinetobacter baumannii LAC-4	Bacteria;Proteobacteria;Gammaproteobacteria	LAC-4	SAMN02709859	PRJNA242902	0.006076	39.2693	pABLAC2:NZ_CP007714.1/CP007714.1
Acinetobacter baumannii MDR-TJ	Bacteria;Proteobacteria;Gammaproteobacteria	MDR-TJ	SAMN02603104	PRJNA52959	0.077528	34.0458	pABTJ1:NC_017848.1/CP003501.1
Acinetobacter baumannii MDR-TJ	Bacteria;Proteobacteria;Gammaproteobacteria	MDR-TJ	SAMN02603104	PRJNA52959	0.110967	41.6142	pABTJ2:NC_020524.1/CP004359.1
Acinetobacter baumannii MRSN 3405	Bacteria;Proteobacteria;Gammaproteobacteria	MRSN 3405	SAMN02906922	PRJNA223610	0.006078	39.2563	pMRSN3405-6:NZ_CM003320.1/CM003320.1
Acinetobacter baumannii MRSN 3527	Bacteria;Proteobacteria;Gammaproteobacteria	MRSN 3527	SAMN02906923	PRJNA223611	0.006068	39.2716	pMRSN3527-6:NZ_CM003318.1/CM003318.1
Acinetobacter baumannii MRSN 3942	Bacteria;Proteobacteria;Gammaproteobacteria	MRSN 3942	SAMN02906926	PRJNA223612	0.006078	39.2563	pMRSN3942-6:NZ_CM003319.1/CM003319.1
Acinetobacter baumannii MRSN 4106	Bacteria;Proteobacteria;Gammaproteobacteria	MRSN 4106	SAMN02906927	PRJNA223613	0.006078	39.2563	pMRSN4106-6:NZ_CM003315.1/CM003315.1
Acinetobacter baumannii MRSN 58	Bacteria;Proteobacteria;Gammaproteobacteria	MRSN 58	SAMN02906928	PRJNA223614	0.002725	37.7982	pMRSN58-2.7:NZ_CM003316.1/CM003316.1
Acinetobacter baumannii MRSN 58	Bacteria;Proteobacteria;Gammaproteobacteria	MRSN 58	SAMN02906928	PRJNA223614	0.008731	34.3718	pMRSN58-8.7:NZ_CM003317.1/CM003317.1
Acinetobacter baumannii MRSN 7339	Bacteria;Proteobacteria;Gammaproteobacteria	MRSN 7339	SAMN02906929	PRJNA223615	0.002343	38.7537	pMRSN7339-2.3:NZ_CM003313.1/CM003313.1
Acinetobacter baumannii MRSN 7339	Bacteria;Proteobacteria;Gammaproteobacteria	MRSN 7339	SAMN02906929	PRJNA223615	0.008731	34.3718	pMRSN7339-8.7:NZ_CM003314.1/CM003314.1
Acinetobacter baumannii Naval-17	Bacteria;Proteobacteria;Gammaproteobacteria	Naval-17	SAMN02436551	PRJNA53391	0.012636	37.1478	pNaval17-13:NZ_AFDO01000021.1/AFDO01000021.1
Acinetobacter baumannii Naval-18	Bacteria;Proteobacteria;Gammaproteobacteria	Naval-18	SAMN00114927	PRJNA53393	0.006078	39.2563	pNaval18-6.1:AFDA02000006.1
Acinetobacter baumannii Naval-18	Bacteria;Proteobacteria;Gammaproteobacteria	Naval-18	SAMN00114927	PRJNA53393	0.07442	34.4504	pNaval18-74:AFDA02000007.1
Acinetobacter baumannii Naval-18	Bacteria;Proteobacteria;Gammaproteobacteria	Naval-18	SAMN00114927	PRJNA53393	0.008422	36.7846	pNaval18-8.4:AFDA02000008.1
Acinetobacter baumannii Naval-18	Bacteria;Proteobacteria;Gammaproteobacteria	Naval-18	SAMN00114927	PRJNA53393	0.13066	36.2904	pNaval18-131:AFDA02000009.1
Acinetobacter baumannii Naval-18	Bacteria;Proteobacteria;Gammaproteobacteria	Naval-18	SAMN00114927	PRJNA53393	0.005676	36.117	pNaval18-5.7:AFDA02000010.1
Acinetobacter baumannii Naval-18	Bacteria;Proteobacteria;Gammaproteobacteria	Naval-18	SAMN00114927	PRJNA53393	0.007032	35.4522	pNaval18-7.0:AFDA02000011.1
Acinetobacter baumannii Naval-81	Bacteria;Proteobacteria;Gammaproteobacteria	Naval-81	SAMN00114928	PRJNA53395	0.026089	34.0412	pNaval81-26:NZ_AFDB02000003.1/AFDB02000003.1
Acinetobacter baumannii Naval-81	Bacteria;Proteobacteria;Gammaproteobacteria	Naval-81	SAMN00114928	PRJNA53395	0.067012	33.3821	pNaval81-67:NZ_AFDB02000004.1/AFDB02000004.1
Acinetobacter baumannii Naval-81	Bacteria;Proteobacteria;Gammaproteobacteria	Naval-81	SAMN00114928	PRJNA53395	0.012634	37.1458	pNaval81-13:NZ_AFDB02000005.1/AFDB02000005.1
Acinetobacter baumannii OIFC032	Bacteria;Proteobacteria;Gammaproteobacteria	OIFC032	SAMN00114924	PRJNA53379	0.101298	39.217	pOIFC032-101:NZ_AFCZ02000003.1/AFCZ02000003.1
Acinetobacter baumannii OIFC032	Bacteria;Proteobacteria;Gammaproteobacteria	OIFC032	SAMN00114924	PRJNA53379	0.008604	31.59	pOIFC032-8.6:NZ_AFCZ02000004.1/AFCZ02000004.1
Acinetobacter baumannii OIFC109	Bacteria;Proteobacteria;Gammaproteobacteria	OIFC109	SAMN02436409	PRJNA53383	0.122469	35.8336	pOIFC109-122:NZ_ALAL01000013.1/ALAL01000013.1
Acinetobacter baumannii OIFC137	Bacteria;Proteobacteria;Gammaproteobacteria	OIFC137	SAMN02436470	PRJNA53377	0.122461	35.8351	pOIFC137-122:NZ_AFDK01000004.1/AFDK01000004.1
Acinetobacter baumannii OIFC143	Bacteria;Proteobacteria;Gammaproteobacteria	OIFC143	SAMN02436631	PRJNA53385	0.002277	39.9209	pOIFC143-2.3:NZ_AFDL01000005.1/AFDL01000005.1
Acinetobacter baumannii OIFC143	Bacteria;Proteobacteria;Gammaproteobacteria	OIFC143	SAMN02436631	PRJNA53385	0.069518	33.8732	pOIFC143-70:NZ_AFDL01000006.1/AFDL01000006.1
Acinetobacter baumannii OIFC143	Bacteria;Proteobacteria;Gammaproteobacteria	OIFC143	SAMN02436631	PRJNA53385	0.006241	31.95	pOIFC143-6.2:NZ_AFDL01000007.1/AFDL01000007.1
Acinetobacter baumannii OIFC143	Bacteria;Proteobacteria;Gammaproteobacteria	OIFC143	SAMN02436631	PRJNA53385	0.127633	36.2806	pOIFC143-128:NZ_AFDL01000008.1/AFDL01000008.1
Acinetobacter baumannii OIFC189	Bacteria;Proteobacteria;Gammaproteobacteria	OIFC189	SAMN00114925	PRJNA53387	0.110967	41.6169	pOIFC189-111:NZ_AFDM01000010.1/AFDM01000010.1
Acinetobacter baumannii PKAB07	Bacteria;Proteobacteria;Gammaproteobacteria	AB07	SAMN03081512	PRJNA224967	0.008805	34.4009	pPKAB07:NZ_CP006964.1/CP006964.1
Acinetobacter baumannii SDF	Bacteria;Proteobacteria;Gammaproteobacteria	SDF	SAMEA3138277	PRJNA13001	0.006106	34.5398	p1ABSDF:CU468231.1
Acinetobacter baumannii SDF	Bacteria;Proteobacteria;Gammaproteobacteria	SDF	SAMEA3138277	PRJNA13001	0.025014	34.8925	p2ABSDF:CU468232.1
Acinetobacter baumannii SDF	Bacteria;Proteobacteria;Gammaproteobacteria	SDF	SAMEA3138277	PRJNA13001	0.024922	34.3953	p3ABSDF:CU468233.1
Acinetobacter baumannii TCDC-AB0715	Bacteria;Proteobacteria;Gammaproteobacteria	TCDC-AB0715	SAMN02603891	PRJNA62279	0.008731	34.3718	p1ABTCDC0715:CP002523.1
Acinetobacter baumannii TCDC-AB0715	Bacteria;Proteobacteria;Gammaproteobacteria	TCDC-AB0715	SAMN02603891	PRJNA62279	0.070894	33.3399	p2ABTCDC0715:CP002524.1
Acinetobacter baumannii UH10707	Bacteria;Proteobacteria;Gammaproteobacteria	UH10707	SAMN02597423	PRJNA227030	0.114115	42.791	pABUH5-114:NZ_AYOI01000002.1/AYOI01000002.1
Acinetobacter baumannii UH19608	Bacteria;Proteobacteria;Gammaproteobacteria	UH19608	SAMN02597404	PRJNA218763	0.005636	37.154	pABUH2a-5.6:NZ_AYFZ01000080.1/AYFZ01000080.2
Acinetobacter baumannii UH19608	Bacteria;Proteobacteria;Gammaproteobacteria	UH19608	SAMN02597404	PRJNA218763	0.007819	33.9685	pABUH3b-7.8:NZ_AYFZ01000083.1/AYFZ01000083.1
Acinetobacter baumannii UH2107	Bacteria;Proteobacteria;Gammaproteobacteria	UH2107	SAMN02597401	PRJNA218766	0.111007	41.6163	pABUH4-111:NZ_AYFW01000101.1/AYFW01000101.1
Acinetobacter baumannii UH7007	Bacteria;Proteobacteria;Gammaproteobacteria	UH7007	SAMN02597387	PRJNA218780	0.01003	36.8993	pABUH6b-10:NZ_AYFI01000019.1/AYFI01000019.1
Acinetobacter baumannii UH7607	Bacteria;Proteobacteria;Gammaproteobacteria	UH7607	SAMN02597386	PRJNA218781	0.00819	34.4567	pABUH3a-8.2:NZ_AYFH01000048.1/AYFH01000048.1
Acinetobacter baumannii UH7607	Bacteria;Proteobacteria;Gammaproteobacteria	UH7607	SAMN02597386	PRJNA218781	0.005355	36.7507	pABUH2b-5.4:NZ_AYFH01000057.1/AYFH01000057.1
Acinetobacter baumannii UH9707	Bacteria;Proteobacteria;Gammaproteobacteria	UH9707	SAMN02597376	PRJNA218791	0.008763	34.406	pABUH6a-8.8:NZ_AYEX01000118.1/AYEX01000118.1
Acinetobacter baumannii UH9907	Bacteria;Proteobacteria;Gammaproteobacteria	UH9907	SAMN02597375	PRJNA227028	0.074089	33.669	pABUH1-74:NZ_AYOH01000010.1/AYOH01000010.2
Acinetobacter baumannii ZW85-1	Bacteria;Proteobacteria;Gammaproteobacteria	ZW85-1		PRJNA219230	0.048368	40.748	pAbNDM-1:NC_019985.2/JN377410.2
Acinetobacter baumannii ZW85-1	Bacteria;Proteobacteria;Gammaproteobacteria	ZW85-1		PRJNA219230	0.113866	41.9019	ZW85p2:NC_023031.1/CP006769.1
Acinetobacter bereziniae	Bacteria;Proteobacteria;Gammaproteobacteria	HPC229	SAMN04115377	PRJNA297113	0.001329	36.9451	pAbe229-1:NZ_CM012182.1/CM012182.1
Acinetobacter bereziniae	Bacteria;Proteobacteria;Gammaproteobacteria	HPC229	SAMN04115377	PRJNA297113	0.114007	42.1685	pAbe229-114:NZ_CM012183.1/CM012183.1
Acinetobacter bereziniae	Bacteria;Proteobacteria;Gammaproteobacteria	HPC229	SAMN04115377	PRJNA297113	0.015389	34.9665	pAbe229-15:NZ_CM012184.1/CM012184.1
Acinetobacter bereziniae	Bacteria;Proteobacteria;Gammaproteobacteria	HPC229	SAMN04115377	PRJNA297113	0.00445	36.427	pAbe229-4:NZ_CM012185.1/CM012185.1
Acinetobacter bereziniae	Bacteria;Proteobacteria;Gammaproteobacteria	HPC229	SAMN04115377	PRJNA297113	0.009154	35.4162	pAbe229-9:NZ_CM012186.1/CM012186.1
Acinetobacter bereziniae	Bacteria;Proteobacteria;Gammaproteobacteria	HPC229	SAMN04115377	PRJNA297113	0.04456	40.8057	pNDM229:NZ_CM012324.1/CM012324.1
Acinetobacter calcoaceticus	Bacteria;Proteobacteria;Gammaproteobacteria	CA16	SAMN06197019	PRJNA358196	0.00592	30.8446	pCA16:NZ_CP020001.1/CP020001.1
Acinetobacter chinensis	Bacteria;Proteobacteria;Gammaproteobacteria	WCHAc010005	SAMN07138949	PRJNA387062	0.018155	35.9405	p1_010005:NZ_CP032127.1/CP032127.1
Acinetobacter chinensis	Bacteria;Proteobacteria;Gammaproteobacteria	WCHAc010005	SAMN07138949	PRJNA387062	0.005433	39.5546	p2_010005:NZ_CP032128.1/CP032128.1
Acinetobacter chinensis	Bacteria;Proteobacteria;Gammaproteobacteria	WCHAc010005	SAMN07138949	PRJNA387062	0.004353	37.3995	p3_010005:NZ_CP032129.1/CP032129.1
Acinetobacter chinensis	Bacteria;Proteobacteria;Gammaproteobacteria	WCHAc010005	SAMN07138949	PRJNA387062	0.001398	40.2003	p4_010005:NZ_CP032130.1/CP032130.1
Acinetobacter chinensis	Bacteria;Proteobacteria;Gammaproteobacteria	WCHAc010005	SAMN07138949	PRJNA387062	0.001243	39.4208	p5_010005:NZ_CP032131.1/CP032131.1
Acinetobacter chinensis	Bacteria;Proteobacteria;Gammaproteobacteria	WCHAc010005	SAMN07138949	PRJNA387062	0.039357	42.2568	pNDM1_010005:NZ_CP032132.1/CP032132.1
Acinetobacter chinensis	Bacteria;Proteobacteria;Gammaproteobacteria	WCHAc010005	SAMN07138949	PRJNA387062	0.066715	40.4272	pOXA58_010005:NZ_CP032133.1/CP032133.1
Acinetobacter cumulans	Bacteria;Proteobacteria;Gammaproteobacteria	WCHAc060092	SAMN08772519	PRJNA387062	0.04856	40.7558	pNDM1_060092:NZ_CP035935.1/CP035935.1
Acinetobacter cumulans	Bacteria;Proteobacteria;Gammaproteobacteria	WCHAc060092	SAMN08772519	PRJNA387062	0.177151	40.0709	p1_060092:NZ_CP035936.1/CP035936.1
Acinetobacter cumulans	Bacteria;Proteobacteria;Gammaproteobacteria	WCHAc060092	SAMN08772519	PRJNA387062	0.018761	40.8134	p2_060092:NZ_CP035937.1/CP035937.1
Acinetobacter cumulans	Bacteria;Proteobacteria;Gammaproteobacteria	WCHAc060092	SAMN08772519	PRJNA387062	0.012247	33.3306	p3_060092:NZ_CP035938.1/CP035938.1
Acinetobacter cumulans	Bacteria;Proteobacteria;Gammaproteobacteria	WCHAc060092	SAMN08772519	PRJNA387062	0.009699	36.911	p4_060092:NZ_CP035939.1/CP035939.1
Acinetobacter cumulans	Bacteria;Proteobacteria;Gammaproteobacteria	WCHAc060092	SAMN08772519	PRJNA387062	0.008138	35.0332	p5_060092:NZ_CP035940.1/CP035940.1
Acinetobacter cumulans	Bacteria;Proteobacteria;Gammaproteobacteria	WCHAc060092	SAMN08772519	PRJNA387062	0.004692	35.2728	p6_060092:NZ_CP035941.1/CP035941.1
Acinetobacter cumulans	Bacteria;Proteobacteria;Gammaproteobacteria	WCHAc060092	SAMN08772519	PRJNA387062	0.002123	37.447	p7_060092:NZ_CP035942.1/CP035942.1
Acinetobacter cumulans	Bacteria;Proteobacteria;Gammaproteobacteria	WCHAc060092	SAMN08772519	PRJNA387062	0.001791	40.0893	p8_060092:NZ_CP035943.1/CP035943.1
Acinetobacter defluvii	Bacteria;Proteobacteria;Gammaproteobacteria	WCHA30	SAMN05356262	PRJNA387062	0.076885	36.6756	p1_010030:NZ_CP029389.2/CP029389.2
Acinetobacter defluvii	Bacteria;Proteobacteria;Gammaproteobacteria	WCHA30	SAMN05356262	PRJNA387062	0.007173	33.64	p2_010030:NZ_CP029390.2/CP029390.2
Acinetobacter defluvii	Bacteria;Proteobacteria;Gammaproteobacteria	WCHA30	SAMN05356262	PRJNA387062	0.005017	37.353	p3_010030:NZ_CP029391.2/CP029391.2
Acinetobacter defluvii	Bacteria;Proteobacteria;Gammaproteobacteria	WCHA30	SAMN05356262	PRJNA387062	0.004761	35.4337	p4_010030:NZ_CP029392.2/CP029392.2
Acinetobacter defluvii	Bacteria;Proteobacteria;Gammaproteobacteria	WCHA30	SAMN05356262	PRJNA387062	0.0047	39.2766	p5_010030:NZ_CP029393.2/CP029393.2
Acinetobacter defluvii	Bacteria;Proteobacteria;Gammaproteobacteria	WCHA30	SAMN05356262	PRJNA387062	0.003063	36.5981	p6_010030:NZ_CP029394.2/CP029394.2
Acinetobacter defluvii	Bacteria;Proteobacteria;Gammaproteobacteria	WCHA30	SAMN05356262	PRJNA387062	0.001381	39.8986	p7_010030:NZ_CP029395.2/CP029395.2
Acinetobacter defluvii	Bacteria;Proteobacteria;Gammaproteobacteria	WCHA30	SAMN05356262	PRJNA387062	0.355358	39.5089	pOXA58_010030:NZ_CP029396.2/CP029396.2
Acinetobacter haemolyticus	Bacteria;Proteobacteria;Gammaproteobacteria	TJS01	SAMN06166709	PRJNA358138	0.056602	39.7777	unnamed1:NZ_CP018872.1/
Acinetobacter haemolyticus	Bacteria;Proteobacteria;Gammaproteobacteria	TJS01	SAMN06166709	PRJNA358138	0.039508	39.5388	unnamed2:NZ_CP018873.1/
Acinetobacter haemolyticus	Bacteria;Proteobacteria;Gammaproteobacteria	TJS01	SAMN06166709	PRJNA358138	0.056602	39.7777	pAHTJS1:CP018872.1
Acinetobacter haemolyticus	Bacteria;Proteobacteria;Gammaproteobacteria	TJS01	SAMN06166709	PRJNA358138	0.039508	39.5388	pAHTJS2:CP018873.1
Acinetobacter haemolyticus	Bacteria;Proteobacteria;Gammaproteobacteria	XH900	SAMN06066183	PRJNA355184	0.054698	38.7363	pXH901:NZ_CP018261.1/CP018261.1
Acinetobacter haemolyticus	Bacteria;Proteobacteria;Gammaproteobacteria	sz1652	SAMN09767503	PRJNA484667	0.015045	36.876	unnamed1:CP032136.1
Acinetobacter haemolyticus	Bacteria;Proteobacteria;Gammaproteobacteria	sz1652	SAMN09767503	PRJNA484667	0.098328	35.6928	unnamed2:CP032137.1
Acinetobacter haemolyticus	Bacteria;Proteobacteria;Gammaproteobacteria	TJR01	SAMN11157875	PRJNA527688	0.306131	40.059	pAHTJR1:NZ_CP038010.1/CP038010.1
Acinetobacter haemolyticus	Bacteria;Proteobacteria;Gammaproteobacteria	TJR01	SAMN11157875	PRJNA527688	0.013835	40.73	pAHTJR2:NZ_CP038011.1/CP038011.1
Acinetobacter haemolyticus	Bacteria;Proteobacteria;Gammaproteobacteria	AN54	SAMN08707400	PRJNA311558	0.01284	36.0748	pAhaemAN54c:NZ_CP041225.1/
Acinetobacter haemolyticus	Bacteria;Proteobacteria;Gammaproteobacteria	AN54	SAMN08707400	PRJNA311558	0.011418	43.1687	pAhaemAN54b:NZ_CP041226.1/
Acinetobacter haemolyticus	Bacteria;Proteobacteria;Gammaproteobacteria	AN54	SAMN08707400	PRJNA311558	0.006404	35.0562	plUnnamed:NZ_CP041227.1/CP041227.1
Acinetobacter haemolyticus	Bacteria;Proteobacteria;Gammaproteobacteria	AN54	SAMN08707400	PRJNA311558	0.004723	39.2335	pAhaemAN54a:NZ_CP041228.1/CP041228.1
Acinetobacter haemolyticus	Bacteria;Proteobacteria;Gammaproteobacteria	AN54	SAMN08707400	PRJNA311558	0.04546	41.0141	pAheAN54-NDM-1_pAhae:NZ_CP041229.1/
Acinetobacter haemolyticus	Bacteria;Proteobacteria;Gammaproteobacteria	AN54	SAMN08707400	PRJNA311558	0.01284	36.0748	pAhaeAN54d:CP041225.1
Acinetobacter haemolyticus	Bacteria;Proteobacteria;Gammaproteobacteria	AN54	SAMN08707400	PRJNA311558	0.011418	43.1687	pAhaeAN54c:CP041226.1
Acinetobacter haemolyticus	Bacteria;Proteobacteria;Gammaproteobacteria	AN54	SAMN08707400	PRJNA311558	0.04546	41.0141	pAhaeAN54e:CP041229.1
Acinetobacter haemolyticus	Bacteria;Proteobacteria;Gammaproteobacteria	5227	SAMN09927971	PRJNA311558	0.012769	35.0771	pAhaem5227b:NZ_CP031989.1/CP031989.1
Acinetobacter haemolyticus	Bacteria;Proteobacteria;Gammaproteobacteria	5227	SAMN09927971	PRJNA311558	0.005723	35.8553	pAhaem5227a:NZ_CP031990.1/CP031990.1
Acinetobacter haemolyticus	Bacteria;Proteobacteria;Gammaproteobacteria	AN59	SAMN09927975	PRJNA311558	0.082274	41.3849	pAhaemAN59c:NZ_CP031973.1/CP031973.1
Acinetobacter haemolyticus	Bacteria;Proteobacteria;Gammaproteobacteria	AN59	SAMN09927975	PRJNA311558	0.008922	35.2836	pAhaemAN59b:NZ_CP031974.1/CP031974.1
Acinetobacter haemolyticus	Bacteria;Proteobacteria;Gammaproteobacteria	AN59	SAMN09927975	PRJNA311558	0.006725	34.7212	pAhaemAN59a:NZ_CP031975.1/CP031975.1
Acinetobacter haemolyticus	Bacteria;Proteobacteria;Gammaproteobacteria	AN43	SAMN09927974	PRJNA311558	0.083559	41.3253	pAhaemAN43b:NZ_CP031977.1/CP031977.1
Acinetobacter haemolyticus	Bacteria;Proteobacteria;Gammaproteobacteria	AN43	SAMN09927974	PRJNA311558	0.006681	34.7702	pAhaemAN43a:NZ_CP031978.1/CP031978.1
Acinetobacter haemolyticus	Bacteria;Proteobacteria;Gammaproteobacteria	2126ch	SAMN09927970	PRJNA311558	0.070629	39.185	pAhaem2126chf:NZ_CP031992.1/CP031992.1
Acinetobacter haemolyticus	Bacteria;Proteobacteria;Gammaproteobacteria	2126ch	SAMN09927970	PRJNA311558	0.021807	34.9567	pAhaem2126che:NZ_CP031993.1/CP031993.1
Acinetobacter haemolyticus	Bacteria;Proteobacteria;Gammaproteobacteria	2126ch	SAMN09927970	PRJNA311558	0.010554	39.4542	pAhaem2126chd:NZ_CP031994.1/CP031994.1
Acinetobacter haemolyticus	Bacteria;Proteobacteria;Gammaproteobacteria	2126ch	SAMN09927970	PRJNA311558	0.00695	34.5899	pAhaem2126chc:NZ_CP031995.1/CP031995.1
Acinetobacter haemolyticus	Bacteria;Proteobacteria;Gammaproteobacteria	2126ch	SAMN09927970	PRJNA311558	0.005594	39.6675	pAhaem2126chb:NZ_CP031996.1/CP031996.1
Acinetobacter haemolyticus	Bacteria;Proteobacteria;Gammaproteobacteria	2126ch	SAMN09927970	PRJNA311558	0.00428	41.3785	pAhaem2126cha:NZ_CP031997.1/CP031997.1
Acinetobacter haemolyticus	Bacteria;Proteobacteria;Gammaproteobacteria	AN4	SAMN09927973	PRJNA311558	0.107843	39.8987	pAhaemAN4d:NZ_CP031980.1/CP031980.1
Acinetobacter haemolyticus	Bacteria;Proteobacteria;Gammaproteobacteria	AN4	SAMN09927973	PRJNA311558	0.010554	39.4542	pAhaemAN4c:NZ_CP031981.1/CP031981.1
Acinetobacter haemolyticus	Bacteria;Proteobacteria;Gammaproteobacteria	AN4	SAMN09927973	PRJNA311558	0.004481	40.6159	pAhaemAN4b:NZ_CP031982.1/CP031982.1
Acinetobacter haemolyticus	Bacteria;Proteobacteria;Gammaproteobacteria	AN4	SAMN09927973	PRJNA311558	0.004281	40.925	pAhaemAN4a:NZ_CP031983.1/CP031983.1
Acinetobacter haemolyticus	Bacteria;Proteobacteria;Gammaproteobacteria	INNSZ174	SAMN09927969	PRJNA311558	0.009485	38.7138	pAhaemINNSZ174c:NZ_CP031999.1/CP031999.1
Acinetobacter haemolyticus	Bacteria;Proteobacteria;Gammaproteobacteria	INNSZ174	SAMN09927969	PRJNA311558	0.008634	32.2678	pAhaemINNSZ174b:NZ_CP032000.1/CP032000.1
Acinetobacter haemolyticus	Bacteria;Proteobacteria;Gammaproteobacteria	INNSZ174	SAMN09927969	PRJNA311558	0.005017	41.9374	pAhaemINNSZ174a:NZ_CP032001.1/CP032001.1
Acinetobacter haemolyticus	Bacteria;Proteobacteria;Gammaproteobacteria	11616	SAMN09927968	PRJNA311558	0.086699	38.3972	pAhaem11616f:NZ_CP032003.1/CP032003.1
Acinetobacter haemolyticus	Bacteria;Proteobacteria;Gammaproteobacteria	11616	SAMN09927968	PRJNA311558	0.010694	35.2815	pAhaem11616e:NZ_CP032004.1/CP032004.1
Acinetobacter haemolyticus	Bacteria;Proteobacteria;Gammaproteobacteria	11616	SAMN09927968	PRJNA311558	0.00695	34.5899	pAhaem11616c:NZ_CP032005.1/CP032005.1
Acinetobacter haemolyticus	Bacteria;Proteobacteria;Gammaproteobacteria	11616	SAMN09927968	PRJNA311558	0.006464	34.1275	pAhaem11616d:NZ_CP032006.1/CP032006.1
Acinetobacter haemolyticus	Bacteria;Proteobacteria;Gammaproteobacteria	11616	SAMN09927968	PRJNA311558	0.005924	38.9602	pAhaem11616b:NZ_CP032007.1/CP032007.1
Acinetobacter haemolyticus	Bacteria;Proteobacteria;Gammaproteobacteria	11616	SAMN09927968	PRJNA311558	0.005017	41.9573	pAhaem11616a:NZ_CP032008.1/CP032008.1
Acinetobacter haemolyticus	Bacteria;Proteobacteria;Gammaproteobacteria	AN3	SAMN09927972	PRJNA311558	0.035227	37.3577	pAhaemAN3c:NZ_CP031985.1/CP031985.1
Acinetobacter haemolyticus	Bacteria;Proteobacteria;Gammaproteobacteria	AN3	SAMN09927972	PRJNA311558	0.015913	41.7332	pAhaemAN3b:NZ_CP031986.1/CP031986.1
Acinetobacter haemolyticus	Bacteria;Proteobacteria;Gammaproteobacteria	AN3	SAMN09927972	PRJNA311558	0.007222	39.352	pAhaemAN3a:NZ_CP031987.1/CP031987.1
Acinetobacter haemolyticus	Bacteria;Proteobacteria;Gammaproteobacteria	FDAARGOS_1392		PRJNA231221	0.005017	41.8975	unnamed1:CP079901.1
Acinetobacter haemolyticus	Bacteria;Proteobacteria;Gammaproteobacteria	FDAARGOS_1392		PRJNA231221	0.003064	37.9896	unnamed2:CP079902.1
Acinetobacter indicus	Bacteria;Proteobacteria;Gammaproteobacteria	HY20	SAMN11960537	PRJNA546476	0.116992	42.8422	pAI01:NZ_CP044019.1/CP044019.1
Acinetobacter indicus	Bacteria;Proteobacteria;Gammaproteobacteria	HY20	SAMN11960537	PRJNA546476	0.043442	37.3625	pAI02:NZ_CP044020.1/CP044020.1
Acinetobacter indicus	Bacteria;Proteobacteria;Gammaproteobacteria	TQ23	SAMN13016821	PRJNA577018	0.03779	36.4382	p23TQ-37k:NZ_CP045196.1/CP045196.1
Acinetobacter indicus	Bacteria;Proteobacteria;Gammaproteobacteria	TQ23	SAMN13016821	PRJNA577018	0.041393	38.1924	p23TQ-NDM:NZ_CP045197.1/CP045197.1
Acinetobacter indicus	Bacteria;Proteobacteria;Gammaproteobacteria	TQ04	SAMN13016715	PRJNA577003	0.041086	38.3148	p4TQ-NDM:NZ_CP045130.1/CP045130.1
Acinetobacter indicus	Bacteria;Proteobacteria;Gammaproteobacteria	XG01	SAMN13016659	PRJNA576998	0.103629	43.2475	pXG01-X3:NZ_CP045136.1/CP045136.1
Acinetobacter indicus	Bacteria;Proteobacteria;Gammaproteobacteria	XG03	SAMN13016714	PRJNA577002	0.013496	35.781	pXG-13k:NZ_CP045123.1/CP045123.1
Acinetobacter indicus	Bacteria;Proteobacteria;Gammaproteobacteria	XG03	SAMN13016714	PRJNA577002	0.160891	40.5113	pXG-160kb:NZ_CP045124.1/CP045124.1
Acinetobacter indicus	Bacteria;Proteobacteria;Gammaproteobacteria	XG03	SAMN13016714	PRJNA577002	0.004721	35.4162	pXG-4k:NZ_CP045125.1/CP045125.1
Acinetobacter indicus	Bacteria;Proteobacteria;Gammaproteobacteria	XG03	SAMN13016714	PRJNA577002	0.005629	33.3985	pXG-5k:NZ_CP045126.1/CP045126.1
Acinetobacter indicus	Bacteria;Proteobacteria;Gammaproteobacteria	XG03	SAMN13016714	PRJNA577002	0.103629	43.2475	pXG03-X3:NZ_CP045128.1/CP045128.1
Acinetobacter indicus	Bacteria;Proteobacteria;Gammaproteobacteria	TQ18	SAMN13017013	PRJNA577024	0.093847	44.0323	p18TQ-X3:NZ_CP045132.1/CP045132.1
Acinetobacter indicus	Bacteria;Proteobacteria;Gammaproteobacteria	TQ18	SAMN13017013	PRJNA577024	0.040439	38.4357	p18TQ-NDM:NZ_CP045133.1/CP045133.1
Acinetobacter indicus	Bacteria;Proteobacteria;Gammaproteobacteria	TQ18	SAMN13017013	PRJNA577024	0.01358	35.3756	p18TQ-13k:NZ_CP045134.1/CP045134.1
Acinetobacter indicus	Bacteria;Proteobacteria;Gammaproteobacteria	CMG3-2	SAMN12211912	PRJNA558439	0.120957	43.4601	pCMG3-2-1:NZ_CP044446.1/CP044446.1
Acinetobacter indicus	Bacteria;Proteobacteria;Gammaproteobacteria	CMG3-2	SAMN12211912	PRJNA558439	0.016151	36.6231	pCMG3-2-2:NZ_CP044447.1/CP044447.1
Acinetobacter indicus	Bacteria;Proteobacteria;Gammaproteobacteria	CMG3-2	SAMN12211912	PRJNA558439	0.011746	40.3627	pCMG3-2-3:NZ_CP044448.1/CP044448.1
Acinetobacter indicus	Bacteria;Proteobacteria;Gammaproteobacteria	CMG3-2	SAMN12211912	PRJNA558439	0.009322	40.678	pCMG3-2-4:NZ_CP044449.1/CP044449.1
Acinetobacter indicus	Bacteria;Proteobacteria;Gammaproteobacteria	B18	SAMN12429970	PRJNA558439	0.274859	38.7151	pB18-1:NZ_CP044456.1/CP044456.1
Acinetobacter indicus	Bacteria;Proteobacteria;Gammaproteobacteria	B18	SAMN12429970	PRJNA558439	0.136195	43.0478	pB18-2:NZ_CP044457.1/CP044457.1
Acinetobacter indicus	Bacteria;Proteobacteria;Gammaproteobacteria	B18	SAMN12429970	PRJNA558439	0.084177	39.8209	pB18-3:NZ_CP044458.1/CP044458.1
Acinetobacter indicus	Bacteria;Proteobacteria;Gammaproteobacteria	B18	SAMN12429970	PRJNA558439	0.033913	38.4985	pB18-4:NZ_CP044459.1/CP044459.1
Acinetobacter indicus	Bacteria;Proteobacteria;Gammaproteobacteria	B18	SAMN12429970	PRJNA558439	0.021855	37.4743	pB18-5:NZ_CP044460.1/CP044460.1
Acinetobacter indicus	Bacteria;Proteobacteria;Gammaproteobacteria	B18	SAMN12429970	PRJNA558439	0.014098	32.189	pB18-6:NZ_CP044461.1/CP044461.1
Acinetobacter indicus	Bacteria;Proteobacteria;Gammaproteobacteria	B18	SAMN12429970	PRJNA558439	0.013146	36.1707	pB18-7:NZ_CP044462.1/CP044462.1
Acinetobacter indicus	Bacteria;Proteobacteria;Gammaproteobacteria	MMS9-2	SAMN12211923	PRJNA558439	0.121603	43.3229	pMMS9-2-1:NZ_CP044451.1/CP044451.1
Acinetobacter indicus	Bacteria;Proteobacteria;Gammaproteobacteria	MMS9-2	SAMN12211923	PRJNA558439	0.017169	37.4745	pMMS9-2-2:NZ_CP044452.1/CP044452.1
Acinetobacter indicus	Bacteria;Proteobacteria;Gammaproteobacteria	MMS9-2	SAMN12211923	PRJNA558439	0.012422	33.0221	pMMS9-2-3:NZ_CP044453.1/CP044453.1
Acinetobacter indicus	Bacteria;Proteobacteria;Gammaproteobacteria	MMS9-2	SAMN12211923	PRJNA558439	0.010553	37.1269	pMMS9-2-4:NZ_CP044454.1/CP044454.1
Acinetobacter indicus	Bacteria;Proteobacteria;Gammaproteobacteria	FS42-2	SAMN12211917	PRJNA558439	0.140938	43.3794	pFS42-2-1:CP046596.1
Acinetobacter indicus	Bacteria;Proteobacteria;Gammaproteobacteria	FS42-2	SAMN12211917	PRJNA558439	0.028432	36.058	pFS42-2-2:CP046597.1
Acinetobacter indicus	Bacteria;Proteobacteria;Gammaproteobacteria	FS42-2	SAMN12211917	PRJNA558439	0.01059	37.0538	pFS42-2-3:CP046598.1
Acinetobacter indicus	Bacteria;Proteobacteria;Gammaproteobacteria	FS42-2	SAMN12211917	PRJNA558439	0.001593	51.7891	pFS42-2-4:CP046599.1
Acinetobacter indicus	Bacteria;Proteobacteria;Gammaproteobacteria	94-2		PRJNA551557	0.004086	35.3647	p94-2-p4:NZ_CP041287.1/CP041287.1
Acinetobacter indicus	Bacteria;Proteobacteria;Gammaproteobacteria	94-2		PRJNA551557	0.016559	37.0614	p94-2-p2:NZ_CP041288.1/CP041288.1
Acinetobacter indicus	Bacteria;Proteobacteria;Gammaproteobacteria	94-2		PRJNA551557	0.001601	38.9756	p94-2-p5:NZ_CP041289.1/CP041289.1
Acinetobacter indicus	Bacteria;Proteobacteria;Gammaproteobacteria	94-2		PRJNA551557	0.042489	35.8469	p94-2-tetX3:NZ_CP041290.1/CP041290.1
Acinetobacter indicus	Bacteria;Proteobacteria;Gammaproteobacteria	94-2		PRJNA551557	0.006749	37.1166	p94-2-p3:NZ_CP041292.1/CP041292.1
Acinetobacter indicus	Bacteria;Proteobacteria;Gammaproteobacteria	80-1-2	SAMN12158191	PRJNA551558	0.003818	40.2305	p80-1-2-p5:NZ_CP041293.1/CP041293.1
Acinetobacter indicus	Bacteria;Proteobacteria;Gammaproteobacteria	80-1-2	SAMN12158191	PRJNA551558	0.009663	36.6656	p80-1-2-p3:NZ_CP041294.1/CP041294.1
Acinetobacter indicus	Bacteria;Proteobacteria;Gammaproteobacteria	80-1-2	SAMN12158191	PRJNA551558	0.039796	37.6118	p80-1-2-p2:NZ_CP041296.1/CP041296.1
Acinetobacter indicus	Bacteria;Proteobacteria;Gammaproteobacteria	80-1-2	SAMN12158191	PRJNA551558	0.053584	41.7289	p80-1-2-tetX3:NZ_CP041297.1/CP041297.1
Acinetobacter indicus	Bacteria;Proteobacteria;Gammaproteobacteria	80-1-2	SAMN12158191	PRJNA551558	0.005574	37.4417	p80-1-2-p4:NZ_CP041298.1/CP041298.1
Acinetobacter indicus	Bacteria;Proteobacteria;Gammaproteobacteria	C15_T	SAMN13979600	PRJNA604696	0.104003	39.8633	pC15-1:NZ_CP048655.1/CP048655.1
Acinetobacter indicus	Bacteria;Proteobacteria;Gammaproteobacteria	C15_T	SAMN13979600	PRJNA604696	0.068627	39.4262	pC15-2:NZ_CP048656.1/CP048656.1
Acinetobacter indicus	Bacteria;Proteobacteria;Gammaproteobacteria	C15_T	SAMN13979600	PRJNA604696	0.031061	36.541	pC15-3:NZ_CP048657.1/CP048657.1
Acinetobacter indicus	Bacteria;Proteobacteria;Gammaproteobacteria	C15_T	SAMN13979600	PRJNA604696	0.00861	39.6864	pC15-4:NZ_CP048658.1/CP048658.1
Acinetobacter indicus	Bacteria;Proteobacteria;Gammaproteobacteria	Q186-3_T	SAMN13979603	PRJNA604696	0.018507	34.9273	pQ186-3-1:NZ_CP048682.1/CP048682.1
Acinetobacter indicus	Bacteria;Proteobacteria;Gammaproteobacteria	Q186-3_T	SAMN13979603	PRJNA604696	0.013956	34.5729	pQ186-3-2:NZ_CP048683.1/CP048683.1
Acinetobacter indicus	Bacteria;Proteobacteria;Gammaproteobacteria	Q186-3_T	SAMN13979603	PRJNA604696	0.004	38.675	pQ186-3-3:NZ_CP048684.1/CP048684.1
Acinetobacter indicus	Bacteria;Proteobacteria;Gammaproteobacteria	GXNN15X4	SAMN16275415	PRJNA665940	0.087911	40.6673	pGXNN15:NZ_CP071318.1/CP071318.1
Acinetobacter johnsonii	Bacteria;Proteobacteria;Gammaproteobacteria	IC001	SAMN07298690	PRJNA392395	0.094476	39.1666	pIC001A:NZ_CP022299.1/CP022299.1
Acinetobacter johnsonii	Bacteria;Proteobacteria;Gammaproteobacteria	IC001	SAMN07298690	PRJNA392395	0.022605	50.2101	pIC001B:NZ_CP022300.1/CP022300.1
Acinetobacter johnsonii	Bacteria;Proteobacteria;Gammaproteobacteria	IC001	SAMN07298690	PRJNA392395	0.00697	34.1176	pIC001C:NZ_CP022301.1/CP022301.1
Acinetobacter johnsonii	Bacteria;Proteobacteria;Gammaproteobacteria	IC001	SAMN07298690	PRJNA392395	0.001859	39.6988	pIC001D:NZ_CP022302.1/CP022302.1
Acinetobacter johnsonii	Bacteria;Proteobacteria;Gammaproteobacteria	M19	SAMN11047491	PRJNA525348	0.055044	35.7786	pFM-M19:NZ_CP037425.1/CP037425.1
Acinetobacter johnsonii	Bacteria;Proteobacteria;Gammaproteobacteria	Acsw19	SAMN12630603	PRJNA561898	0.011161	35.6599	pAcsw19-1:NZ_CP043308.1/CP043308.1
Acinetobacter johnsonii	Bacteria;Proteobacteria;Gammaproteobacteria	Acsw19	SAMN12630603	PRJNA561898	0.351885	38.7865	pAcsw19-2:NZ_CP043309.1/CP043309.1
Acinetobacter johnsonii	Bacteria;Proteobacteria;Gammaproteobacteria	Acsw19	SAMN12630603	PRJNA561898	0.038391	33.7579	pAcsw19-3:NZ_CP043310.1/CP043310.1
Acinetobacter johnsonii	Bacteria;Proteobacteria;Gammaproteobacteria	AJ-1	SAMN14564659	PRJNA624022	0.088406	40.7778	pAJ1-tetX3:NZ_JABAGU010000003.1/
Acinetobacter johnsonii	Bacteria;Proteobacteria;Gammaproteobacteria	AJ-1	SAMN14564659	PRJNA624022	0.022731	34.5695	pAJ1_2:NZ_JABAGU010000004.1/
Acinetobacter johnsonii	Bacteria;Proteobacteria;Gammaproteobacteria	AJ-1	SAMN14564659	PRJNA624022	0.014987	33.8894	pAJ1_3:NZ_JABAGU010000005.1/
Acinetobacter johnsonii	Bacteria;Proteobacteria;Gammaproteobacteria	AJ-1	SAMN14564659	PRJNA624022	0.010676	34.5354	pAJ1_4:NZ_JABAGU010000006.1/
Acinetobacter johnsonii	Bacteria;Proteobacteria;Gammaproteobacteria	AJ-1	SAMN14564659	PRJNA624022	0.007081	37.8054	pAJ1_5:NZ_JABAGU010000008.1/
Acinetobacter johnsonii	Bacteria;Proteobacteria;Gammaproteobacteria	AJ-1	SAMN14564659	PRJNA624022	0.006358	36.2378	pAJ1_6:NZ_JABAGU010000009.1/
Acinetobacter johnsonii	Bacteria;Proteobacteria;Gammaproteobacteria	AJ-1	SAMN14564659	PRJNA624022	0.004222	33.0886	pAJ1_7:NZ_JABAGU010000010.1/
Acinetobacter johnsonii	Bacteria;Proteobacteria;Gammaproteobacteria	AJ-1	SAMN14564659	PRJNA624022	0.003756	33.1736	pAJ1_8:NZ_JABAGU010000011.1/
Acinetobacter johnsonii	Bacteria;Proteobacteria;Gammaproteobacteria	FDAARGOS_910	SAMN13450440	PRJNA231221	0.015161	36.7654	unnamed1:NZ_CP065663.1/CP065663.1
Acinetobacter johnsonii	Bacteria;Proteobacteria;Gammaproteobacteria	FDAARGOS_910	SAMN13450440	PRJNA231221	0.002527	37.1983	unnamed2:NZ_CP065664.1/CP065664.1
Acinetobacter johnsonii	Bacteria;Proteobacteria;Gammaproteobacteria	FDAARGOS_910	SAMN13450440	PRJNA231221	0.00135	35.7037	unnamed3:NZ_CP065665.1/CP065665.1
Acinetobacter johnsonii	Bacteria;Proteobacteria;Gammaproteobacteria	FDAARGOS_1093	SAMN16357262	PRJNA231221	0.008087	35.353	unnamed1:NZ_CP068196.1/CP068196.1
Acinetobacter johnsonii	Bacteria;Proteobacteria;Gammaproteobacteria	FDAARGOS_1093	SAMN16357262	PRJNA231221	0.010467	36.2759	unnamed2:NZ_CP068197.1/CP068197.1
Acinetobacter johnsonii	Bacteria;Proteobacteria;Gammaproteobacteria	FDAARGOS_1093	SAMN16357262	PRJNA231221	0.206659	40.9801	unnamed3:NZ_CP068198.1/CP068198.1
Acinetobacter johnsonii	Bacteria;Proteobacteria;Gammaproteobacteria	FDAARGOS_1093	SAMN16357262	PRJNA231221	0.002664	36.7492	unnamed4:NZ_CP068199.1/CP068199.1
Acinetobacter johnsonii	Bacteria;Proteobacteria;Gammaproteobacteria	FDAARGOS_1093	SAMN16357262	PRJNA231221	0.002476	32.5121	unnamed5:NZ_CP068200.1/CP068200.1
Acinetobacter johnsonii	Bacteria;Proteobacteria;Gammaproteobacteria	FDAARGOS_1093	SAMN16357262	PRJNA231221	0.001725	40.8696	unnamed6:NZ_CP068201.1/CP068201.1
Acinetobacter johnsonii	Bacteria;Proteobacteria;Gammaproteobacteria	FDAARGOS_1092	SAMN16357261	PRJNA231221	0.183617	39.0999	unnamed1:NZ_CP068202.1/CP068202.1
Acinetobacter johnsonii	Bacteria;Proteobacteria;Gammaproteobacteria	FDAARGOS_1092	SAMN16357261	PRJNA231221	0.02211	38.9688	unnamed2:NZ_CP068203.1/CP068203.1
Acinetobacter johnsonii	Bacteria;Proteobacteria;Gammaproteobacteria	FDAARGOS_1092	SAMN16357261	PRJNA231221	0.013662	39.1817	unnamed3:NZ_CP068204.1/CP068204.1
Acinetobacter johnsonii	Bacteria;Proteobacteria;Gammaproteobacteria	FDAARGOS_1092	SAMN16357261	PRJNA231221	0.131816	38.3944	unnamed4:NZ_CP068205.1/CP068205.1
Acinetobacter johnsonii	Bacteria;Proteobacteria;Gammaproteobacteria	FDAARGOS_1092	SAMN16357261	PRJNA231221	0.125247	39.2177	unnamed5:NZ_CP068207.1/CP068207.1
Acinetobacter johnsonii	Bacteria;Proteobacteria;Gammaproteobacteria	FDAARGOS_1092	SAMN16357261	PRJNA231221	0.044804	35.9722	unnamed6:NZ_CP068208.1/CP068208.1
Acinetobacter johnsonii	Bacteria;Proteobacteria;Gammaproteobacteria	FDAARGOS_1092	SAMN16357261	PRJNA231221	0.006362	36.0578	unnamed7:NZ_CP068209.1/CP068209.1
Acinetobacter johnsonii	Bacteria;Proteobacteria;Gammaproteobacteria	FDAARGOS_1092	SAMN16357261	PRJNA231221	0.003618	37.6175	unnamed8:NZ_CP068210.1/CP068210.1
Acinetobacter johnsonii	Bacteria;Proteobacteria;Gammaproteobacteria	FDAARGOS_1094	SAMN16357263	PRJNA231221	0.050463	39.3675	unnamed1:NZ_CP068185.1/CP068185.1
Acinetobacter johnsonii	Bacteria;Proteobacteria;Gammaproteobacteria	FDAARGOS_1094	SAMN16357263	PRJNA231221	0.007913	37.8112	unnamed2:NZ_CP068186.1/CP068186.1
Acinetobacter johnsonii	Bacteria;Proteobacteria;Gammaproteobacteria	FDAARGOS_1094	SAMN16357263	PRJNA231221	0.082024	39.9468	unnamed3:NZ_CP068188.1/CP068188.1
Acinetobacter johnsonii	Bacteria;Proteobacteria;Gammaproteobacteria	FDAARGOS_1094	SAMN16357263	PRJNA231221	0.008393	34.6718	unnamed4:NZ_CP068189.1/CP068189.1
Acinetobacter johnsonii	Bacteria;Proteobacteria;Gammaproteobacteria	FDAARGOS_1094	SAMN16357263	PRJNA231221	0.007107	34.1494	unnamed5:NZ_CP068190.1/CP068190.1
Acinetobacter johnsonii	Bacteria;Proteobacteria;Gammaproteobacteria	FDAARGOS_1094	SAMN16357263	PRJNA231221	0.014375	34.5183	unnamed6:NZ_CP068191.1/CP068191.1
Acinetobacter johnsonii	Bacteria;Proteobacteria;Gammaproteobacteria	FDAARGOS_1094	SAMN16357263	PRJNA231221	0.005929	36.195	unnamed7:NZ_CP068192.1/CP068192.1
Acinetobacter johnsonii	Bacteria;Proteobacteria;Gammaproteobacteria	FDAARGOS_1094	SAMN16357263	PRJNA231221	0.00735	38.068	unnamed8:NZ_CP068193.1/CP068193.1
Acinetobacter johnsonii	Bacteria;Proteobacteria;Gammaproteobacteria	FDAARGOS_1094	SAMN16357263	PRJNA231221	0.001889	39.333	unnamed9:NZ_CP068194.1/CP068194.1
Acinetobacter johnsonii	Bacteria;Proteobacteria;Gammaproteobacteria	XY27	SAMN17981369	PRJNA702880	0.149408	41.4081	plas1:NZ_CP070867.1/CP070867.1
Acinetobacter johnsonii	Bacteria;Proteobacteria;Gammaproteobacteria	XY27	SAMN17981369	PRJNA702880	0.006689	38.8698	plas2:NZ_CP070868.1/CP070868.1
Acinetobacter johnsonii	Bacteria;Proteobacteria;Gammaproteobacteria	XY27	SAMN17981369	PRJNA702880	0.0064	38.8281	plas3:NZ_CP070869.1/CP070869.1
Acinetobacter johnsonii	Bacteria;Proteobacteria;Gammaproteobacteria	MR1		PRJNA746049	0.071994	38.3865	pMRA:CP079749.1
Acinetobacter johnsonii	Bacteria;Proteobacteria;Gammaproteobacteria	MR1		PRJNA746049	0.041087	38.309	pMRB:CP079750.1
Acinetobacter johnsonii XBB1	Bacteria;Proteobacteria;Gammaproteobacteria	XBB1	SAMN03268929	PRJNA387062	0.398857	39.9915	pXBB1-9:NZ_CP010351.1/CP010351.1
Acinetobacter johnsonii XBB1	Bacteria;Proteobacteria;Gammaproteobacteria	XBB1	SAMN03268929	PRJNA387062	0.003978	35.0679	pXBB1-1:NZ_CP010352.1/CP010352.1
Acinetobacter johnsonii XBB1	Bacteria;Proteobacteria;Gammaproteobacteria	XBB1	SAMN03268929	PRJNA387062	0.004724	36.8755	pXBB1-2:NZ_CP010353.1/CP010353.1
Acinetobacter johnsonii XBB1	Bacteria;Proteobacteria;Gammaproteobacteria	XBB1	SAMN03268929	PRJNA387062	0.011643	33.7628	pXBB1-3:NZ_CP010354.1/CP010354.1
Acinetobacter johnsonii XBB1	Bacteria;Proteobacteria;Gammaproteobacteria	XBB1	SAMN03268929	PRJNA387062	0.007579	38.8838	pXBB1-4:NZ_CP010355.1/CP010355.1
Acinetobacter johnsonii XBB1	Bacteria;Proteobacteria;Gammaproteobacteria	XBB1	SAMN03268929	PRJNA387062	0.01394	36.9082	pXBB1-5:NZ_CP010356.1/CP010356.1
Acinetobacter johnsonii XBB1	Bacteria;Proteobacteria;Gammaproteobacteria	XBB1	SAMN03268929	PRJNA387062	0.01333	36.3841	pXBB1-6:NZ_CP010357.1/CP010357.1
Acinetobacter johnsonii XBB1	Bacteria;Proteobacteria;Gammaproteobacteria	XBB1	SAMN03268929	PRJNA387062	0.117483	37.0496	pXBB1-8:NZ_CP010358.1/CP010358.1
Acinetobacter junii	Bacteria;Proteobacteria;Gammaproteobacteria	WCHAJ59	SAMN07138956	PRJNA387062	0.033869	41.6103	p1_010059:NZ_CP028798.2/CP028798.2
Acinetobacter junii	Bacteria;Proteobacteria;Gammaproteobacteria	WCHAJ59	SAMN07138956	PRJNA387062	0.006074	35.1992	p2_010059:NZ_CP028799.2/CP028799.2
Acinetobacter junii	Bacteria;Proteobacteria;Gammaproteobacteria	YR7	SAMN15647988	PRJNA648772	0.045911	38.8208	pNDM-YR7:NZ_CP059559.1/CP059559.1
Acinetobacter junii	Bacteria;Proteobacteria;Gammaproteobacteria	ZM06	SAMN19803005	PRJNA739801	0.199575	39.3551	unnamed:CP077416.1
Acinetobacter junii	Bacteria;Proteobacteria;Gammaproteobacteria	AJ_351	SAMN10249206	PRJNA497126	0.332451	38.8445	pAJ_351-2:CP078019.1
Acinetobacter junii	Bacteria;Proteobacteria;Gammaproteobacteria	AJ_068	SAMN10249224	PRJNA497126	0.264416	38.8865	pAJ_068-2:CP078043.1
Acinetobacter junii	Bacteria;Proteobacteria;Gammaproteobacteria	AJ_068	SAMN10249224	PRJNA497126	0.019316	36.9435	pAJ_068-3:CP078044.1
Acinetobacter lactucae	Bacteria;Proteobacteria;Gammaproteobacteria	JVAP01	SAMN04038486	PRJNA294956	0.047268	40.8331	pNDM-JVAP01:NZ_KM923969.1/KM923969.1
Acinetobacter lanii	Bacteria;Proteobacteria;Gammaproteobacteria	185	SAMN14278072	PRJNA610134	0.020414	45.6402	unnamed1:NZ_CP049917.1/CP049917.1
Acinetobacter lwoffii	Bacteria;Proteobacteria;Gammaproteobacteria	ZS207	SAMN06191591	PRJNA359405	0.198391	39.5351	pmZS:NZ_CP019144.1/CP019144.1
Acinetobacter lwoffii	Bacteria;Proteobacteria;Gammaproteobacteria	ZS207	SAMN06191591	PRJNA359405	0.013816	34.9739	pZS-3:NZ_CP019145.1/CP019145.1
Acinetobacter lwoffii	Bacteria;Proteobacteria;Gammaproteobacteria	ZS207	SAMN06191591	PRJNA359405	0.006691	34.4044	pZS-6:NZ_CP019146.1/CP019146.1
Acinetobacter lwoffii	Bacteria;Proteobacteria;Gammaproteobacteria	ZS207	SAMN06191591	PRJNA359405	0.006886	35.1147	pZS-7:NZ_CP019147.1/CP019147.1
Acinetobacter lwoffii	Bacteria;Proteobacteria;Gammaproteobacteria	ZS207	SAMN06191591	PRJNA359405	0.005518	37.4773	pZS-8:NZ_CP019148.1/CP019148.1
Acinetobacter lwoffii	Bacteria;Proteobacteria;Gammaproteobacteria	ZS207	SAMN06191591	PRJNA359405	0.005246	37.9146	pZS-9:NZ_CP019149.1/CP019149.1
Acinetobacter lwoffii	Bacteria;Proteobacteria;Gammaproteobacteria	ZS207	SAMN06191591	PRJNA359405	0.004348	37.7875	pZS-11:NZ_CP019150.1/CP019150.1
Acinetobacter lwoffii	Bacteria;Proteobacteria;Gammaproteobacteria	ZS207	SAMN06191591	PRJNA359405	0.006168	36.3165	pZS-13:NZ_CP019151.1/CP019151.1
Acinetobacter lwoffii	Bacteria;Proteobacteria;Gammaproteobacteria	ZS207	SAMN06191591	PRJNA359405	0.014495	33.4943	pZS-20:NZ_CP019152.1/CP019152.1
Acinetobacter lwoffii	Bacteria;Proteobacteria;Gammaproteobacteria	FDAARGOS_552	SAMN10163245	PRJNA231221	0.22152	39.2836	unnamed1:NZ_CP046295.1/CP046295.1
Acinetobacter lwoffii	Bacteria;Proteobacteria;Gammaproteobacteria	FDAARGOS_552	SAMN10163245	PRJNA231221	0.003065	37.9772	unnamed2:NZ_CP046297.1/CP046297.1
Acinetobacter lwoffii	Bacteria;Proteobacteria;Gammaproteobacteria	FDAARGOS_552	SAMN10163245	PRJNA231221	0.006573	33.4094	unnamed3:NZ_CP046298.1/CP046298.1
Acinetobacter lwoffii	Bacteria;Proteobacteria;Gammaproteobacteria	FDAARGOS_552	SAMN10163245	PRJNA231221	0.006691	34.4343	unnamed4:NZ_CP046299.1/CP046299.1
Acinetobacter lwoffii	Bacteria;Proteobacteria;Gammaproteobacteria	FDAARGOS_620	SAMN11056335	PRJNA231221	0.198971	40.0893	unnamed1:NZ_JAAXYZ010000001.1/
Acinetobacter lwoffii	Bacteria;Proteobacteria;Gammaproteobacteria	FDAARGOS_620	SAMN11056335	PRJNA231221	0.007739	37.731	unnamed2:NZ_JAAXYZ010000002.1/
Acinetobacter lwoffii	Bacteria;Proteobacteria;Gammaproteobacteria	FDAARGOS_620	SAMN11056335	PRJNA231221	0.010996	36.8225	unnamed3:NZ_JAAXYZ010000005.1/
Acinetobacter lwoffii	Bacteria;Proteobacteria;Gammaproteobacteria	FDAARGOS_557	SAMN10163181	PRJNA231221	0.230914	40.4458	unnamed3:NZ_CP054804.1/CP054804.1
Acinetobacter lwoffii	Bacteria;Proteobacteria;Gammaproteobacteria	FDAARGOS_557	SAMN10163181	PRJNA231221	0.0167	37.1617	unnamed2:NZ_CP054805.1/CP054805.1
Acinetobacter lwoffii	Bacteria;Proteobacteria;Gammaproteobacteria	FDAARGOS_557	SAMN10163181	PRJNA231221	0.005628	34.435	unnamed1:NZ_CP054806.1/CP054806.1
Acinetobacter lwoffii	Bacteria;Proteobacteria;Gammaproteobacteria	FDAARGOS_551	SAMN10163244	PRJNA231221	0.208308	39.9812	unnamed1:NZ_CP054821.1/CP054821.1
Acinetobacter lwoffii	Bacteria;Proteobacteria;Gammaproteobacteria	FDAARGOS_551	SAMN10163244	PRJNA231221	0.004605	35.1574	unnamed3:NZ_CP054823.1/CP054823.1
Acinetobacter lwoffii	Bacteria;Proteobacteria;Gammaproteobacteria	FDAARGOS_551	SAMN10163244	PRJNA231221	0.004779	37.1207	unnamed2:NZ_CP054824.1/CP054824.1
Acinetobacter lwoffii	Bacteria;Proteobacteria;Gammaproteobacteria	FDAARGOS_551	SAMN10163244	PRJNA231221	0.007854	37.726	unnamed4:NZ_CP054825.1/CP054825.1
Acinetobacter lwoffii	Bacteria;Proteobacteria;Gammaproteobacteria	FDAARGOS_551	SAMN10163244	PRJNA231221	0.003616	34.9558	unnamed5:NZ_CP054826.1/CP054826.1
Acinetobacter lwoffii	Bacteria;Proteobacteria;Gammaproteobacteria	FDAARGOS 1394	SAMN16357536	PRJNA231221	0.121296	39.0301	unnamed1:NZ_CP077370.1/CP077370.1
Acinetobacter lwoffii	Bacteria;Proteobacteria;Gammaproteobacteria	FDAARGOS 1394	SAMN16357536	PRJNA231221	0.047918	35.135	unnamed2:NZ_CP077371.1/CP077371.1
Acinetobacter lwoffii	Bacteria;Proteobacteria;Gammaproteobacteria	FDAARGOS 1394	SAMN16357536	PRJNA231221	0.024345	33.8304	unnamed3:NZ_CP077372.1/CP077372.1
Acinetobacter lwoffii	Bacteria;Proteobacteria;Gammaproteobacteria	FDAARGOS 1394	SAMN16357536	PRJNA231221	0.019982	37.5538	unnamed4:NZ_CP077373.1/CP077373.1
Acinetobacter lwoffii	Bacteria;Proteobacteria;Gammaproteobacteria	FDAARGOS 1394	SAMN16357536	PRJNA231221	0.008723	35.9395	unnamed5:NZ_CP077374.1/CP077374.1
Acinetobacter lwoffii	Bacteria;Proteobacteria;Gammaproteobacteria	FDAARGOS 1394	SAMN16357536	PRJNA231221	0.00826	32.2276	unnamed6:NZ_CP077375.1/CP077375.1
Acinetobacter lwoffii	Bacteria;Proteobacteria;Gammaproteobacteria	FDAARGOS 1394	SAMN16357536	PRJNA231221	0.006838	36.4727	unnamed7:NZ_CP077376.1/CP077376.1
Acinetobacter lwoffii	Bacteria;Proteobacteria;Gammaproteobacteria	FDAARGOS 1394	SAMN16357536	PRJNA231221	0.003065	37.9772	unnamed8:NZ_CP077377.1/CP077377.1
Acinetobacter lwoffii	Bacteria;Proteobacteria;Gammaproteobacteria	FDAARGOS 1393	SAMN16357535	PRJNA231221	0.052429	41.7136	unnamed1:NZ_CP077337.1/CP077337.1
Acinetobacter lwoffii	Bacteria;Proteobacteria;Gammaproteobacteria	FDAARGOS 1393	SAMN16357535	PRJNA231221	0.221423	40.5233	unnamed2:NZ_CP077338.1/CP077338.1
Acinetobacter lwoffii	Bacteria;Proteobacteria;Gammaproteobacteria	FDAARGOS 1393	SAMN16357535	PRJNA231221	0.055306	39.0627	unnamed3:NZ_CP077339.1/CP077339.1
Acinetobacter lwoffii	Bacteria;Proteobacteria;Gammaproteobacteria	FDAARGOS 1393	SAMN16357535	PRJNA231221	0.005879	36.6559	unnamed4:NZ_CP077340.1/CP077340.1
Acinetobacter lwoffii	Bacteria;Proteobacteria;Gammaproteobacteria	FDAARGOS 1393	SAMN16357535	PRJNA231221	0.002845	32.9701	unnamed5:NZ_CP077341.1/CP077341.1
Acinetobacter lwoffii	Bacteria;Proteobacteria;Gammaproteobacteria	H7		PRJNA718681	0.250175	38.2656	pH7-250:CP072550.1
Acinetobacter lwoffii	Bacteria;Proteobacteria;Gammaproteobacteria	H7		PRJNA718681	0.108848	39.6498	pH7-108:CP072551.1
Acinetobacter lwoffii	Bacteria;Proteobacteria;Gammaproteobacteria	H7		PRJNA718681	0.068402	37.8001	pH7-68:CP072552.1
Acinetobacter lwoffii	Bacteria;Proteobacteria;Gammaproteobacteria	H7		PRJNA718681	0.048843	38.0464	pH7-48:CP072553.1
Acinetobacter lwoffii	Bacteria;Proteobacteria;Gammaproteobacteria	H7		PRJNA718681	0.011166	37.4351	pH7-11:CP072554.1
Acinetobacter nosocomialis	Bacteria;Proteobacteria;Gammaproteobacteria	6411	SAMN03263968	PRJNA270223	0.089111	37.3601	p6411-89.111kb:NZ_CP010369.1/CP010369.1
Acinetobacter nosocomialis	Bacteria;Proteobacteria;Gammaproteobacteria	6411	SAMN03263968	PRJNA270223	0.047274	40.8279	p6411-9.012kb:NZ_CP010370.2/CP010370.2
Acinetobacter nosocomialis	Bacteria;Proteobacteria;Gammaproteobacteria	6411	SAMN03263968	PRJNA270223	0.066409	36.3565	p6411-66.409kb:NZ_CP010903.1/CP010903.1
Acinetobacter nosocomialis	Bacteria;Proteobacteria;Gammaproteobacteria	SSA3	SAMN06650244	PRJNA380857	0.0114	35.9035	pSSA3_1:NZ_CP020587.1/CP020587.1
Acinetobacter nosocomialis	Bacteria;Proteobacteria;Gammaproteobacteria	2014N23-120	SAMN09069671	PRJNA459525	0.158983	40.1232	p2014N23-120-1:CP033546.1
Acinetobacter nosocomialis	Bacteria;Proteobacteria;Gammaproteobacteria	2014N23-120	SAMN09069671	PRJNA459525	0.079057	37.7411	p2014N23-120-2:CP033547.1
Acinetobacter nosocomialis	Bacteria;Proteobacteria;Gammaproteobacteria	2014N23-120	SAMN09069671	PRJNA459525	0.03996	31.9595	p2014N23-120-3:CP033548.1
Acinetobacter nosocomialis	Bacteria;Proteobacteria;Gammaproteobacteria	2014N23-120	SAMN09069671	PRJNA459525	0.005097	43.4373	p2014N23-120-4:CP033549.1
Acinetobacter nosocomialis	Bacteria;Proteobacteria;Gammaproteobacteria	2012C01-137	SAMN09069669	PRJNA459525	0.091208	39.343	p2012C01-137-1:CP033558.1
Acinetobacter nosocomialis	Bacteria;Proteobacteria;Gammaproteobacteria	2012C01-137	SAMN09069669	PRJNA459525	0.072978	40.889	p2012C01-137-2:CP033559.1
Acinetobacter nosocomialis	Bacteria;Proteobacteria;Gammaproteobacteria	2012C01-137	SAMN09069669	PRJNA459525	0.00808	35.2723	p2012C01-137-3:CP033560.1
Acinetobacter nosocomialis	Bacteria;Proteobacteria;Gammaproteobacteria	2014S01-097	SAMN09069670	PRJNA459525	0.133329	38.87	p2014S01-097-1:CP033551.1
Acinetobacter nosocomialis	Bacteria;Proteobacteria;Gammaproteobacteria	2014S01-097	SAMN09069670	PRJNA459525	0.120617	39.1031	p2014S01-097-2:CP033552.1
Acinetobacter nosocomialis	Bacteria;Proteobacteria;Gammaproteobacteria	2014S01-097	SAMN09069670	PRJNA459525	0.008931	34.5202	p2014S01-097-3:CP033553.1
Acinetobacter nosocomialis	Bacteria;Proteobacteria;Gammaproteobacteria	2014S01-097	SAMN09069670	PRJNA459525	0.00608	37.9276	p2014S01-097-4:CP033554.1
Acinetobacter nosocomialis	Bacteria;Proteobacteria;Gammaproteobacteria	2014S01-097	SAMN09069670	PRJNA459525	0.006042	33.7471	p2014S01-097-5:CP033555.1
Acinetobacter nosocomialis	Bacteria;Proteobacteria;Gammaproteobacteria	2014S01-097	SAMN09069670	PRJNA459525	0.005084	43.4894	p2014S01-097-6:CP033556.1
Acinetobacter nosocomialis	Bacteria;Proteobacteria;Gammaproteobacteria	2010N17-248	SAMN09069672	PRJNA459525	0.079174	40.2695	p2010N17-248:CP033573.1
Acinetobacter nosocomialis	Bacteria;Proteobacteria;Gammaproteobacteria	2010S01-197	SAMN09069668	PRJNA459525	0.134185	36.279	p2010S01-197-1:CP033562.1
Acinetobacter nosocomialis	Bacteria;Proteobacteria;Gammaproteobacteria	2010S01-197	SAMN09069668	PRJNA459525	0.092044	39.0552	p2010S01-197-2:CP033563.1
Acinetobacter nosocomialis	Bacteria;Proteobacteria;Gammaproteobacteria	2010S01-197	SAMN09069668	PRJNA459525	0.006077	39.2628	p2010S01-197-3:CP033564.1
Acinetobacter nosocomialis	Bacteria;Proteobacteria;Gammaproteobacteria	2010S01-197	SAMN09069668	PRJNA459525	0.005449	36.7223	p2010S01-197-4:CP033565.1
Acinetobacter nosocomialis	Bacteria;Proteobacteria;Gammaproteobacteria	2010S01-197	SAMN09069668	PRJNA459525	0.00386	42.0725	p2010S01-197-5:CP033566.1
Acinetobacter nosocomialis	Bacteria;Proteobacteria;Gammaproteobacteria	2010S01-197	SAMN09069668	PRJNA459525	0.002727	37.8071	p2010S01-197-6:CP033567.1
Acinetobacter nosocomialis	Bacteria;Proteobacteria;Gammaproteobacteria	J1A	SAMN12418644	PRJNA557799	0.072657	40.2893	unnamed1:NZ_CP042995.1/CP042995.1
Acinetobacter nosocomialis	Bacteria;Proteobacteria;Gammaproteobacteria	J1A	SAMN12418644	PRJNA557799	0.005833	50.6429	unnamed2:NZ_CP042996.1/CP042996.1
Acinetobacter nosocomialis	Bacteria;Proteobacteria;Gammaproteobacteria	AC1530	SAMN13066419	PRJNA576555	0.173972	38.2263	pAC1530:NZ_CP045561.1/CP045561.1
Acinetobacter nosocomialis	Bacteria;Proteobacteria;Gammaproteobacteria	CAC13	SAMN16244549	PRJNA665160	0.01733	33.5372	pCAC13b:NZ_JACYVX010000080.1/
Acinetobacter nosocomialis	Bacteria;Proteobacteria;Gammaproteobacteria	CAC13	SAMN16244549	PRJNA665160	0.024024	40.626	pCAC13a:NZ_JACYVX010000081.1/
Acinetobacter nosocomialis	Bacteria;Proteobacteria;Gammaproteobacteria	AC15	SAMN15636491	PRJNA648170	0.013476	34.7729	pAC15-1:NZ_JACGEF010000028.1/
Acinetobacter nosocomialis	Bacteria;Proteobacteria;Gammaproteobacteria	AC15	SAMN15636491	PRJNA648170	0.004862	39.4282	pAC15-2:NZ_JACGEF010000029.1/
Acinetobacter nosocomialis	Bacteria;Proteobacteria;Gammaproteobacteria	AC25	SAMN15636490	PRJNA648171	0.013476	34.7729	pAC25-1:NZ_JACGEG010000028.1/
Acinetobacter nosocomialis	Bacteria;Proteobacteria;Gammaproteobacteria	AC25	SAMN15636490	PRJNA648171	0.004862	39.4282	pAC25-2:NZ_JACGEG010000029.1/
Acinetobacter nosocomialis	Bacteria;Proteobacteria;Gammaproteobacteria	AC13	SAMN15636488	PRJNA648169	0.013476	34.7729	pAC13-1:NZ_JACGEE010000027.1/
Acinetobacter nosocomialis	Bacteria;Proteobacteria;Gammaproteobacteria	AC13	SAMN15636488	PRJNA648169	0.004862	39.4282	pAC13-2:NZ_JACGEE010000028.1/
Acinetobacter piscicola	Bacteria;Proteobacteria;Gammaproteobacteria	YH12207_T	SAMN13979601	PRJNA604696	0.184101	40.4322	pYH12207-1:NZ_CP048660.1/CP048660.1
Acinetobacter piscicola	Bacteria;Proteobacteria;Gammaproteobacteria	YH12207_T	SAMN13979601	PRJNA604696	0.148815	39.0485	pYH12207-2:NZ_CP048661.1/CP048661.1
Acinetobacter piscicola	Bacteria;Proteobacteria;Gammaproteobacteria	YH12207_T	SAMN13979601	PRJNA604696	0.01992	37.3394	pYH12207-3:NZ_CP048662.1/CP048662.1
Acinetobacter piscicola	Bacteria;Proteobacteria;Gammaproteobacteria	YH12207_T	SAMN13979601	PRJNA604696	0.013003	36.4301	pYH12207-4:NZ_CP048663.1/CP048663.1
Acinetobacter piscicola	Bacteria;Proteobacteria;Gammaproteobacteria	YH12207_T	SAMN13979601	PRJNA604696	0.012678	35.534	pYH12207-5:NZ_CP048664.1/CP048664.1
Acinetobacter piscicola	Bacteria;Proteobacteria;Gammaproteobacteria	YH12207_T	SAMN13979601	PRJNA604696	0.011857	40.6764	pYH12207-6:NZ_CP048665.1/CP048665.1
Acinetobacter piscicola	Bacteria;Proteobacteria;Gammaproteobacteria	YH12207_T	SAMN13979601	PRJNA604696	0.008939	39.3556	pYH12207-7:NZ_CP048666.1/CP048666.1
Acinetobacter piscicola	Bacteria;Proteobacteria;Gammaproteobacteria	YH12207_T	SAMN13979601	PRJNA604696	0.008185	34.1478	pYH12207-8:NZ_CP048667.1/CP048667.1
Acinetobacter piscicola	Bacteria;Proteobacteria;Gammaproteobacteria	YH12207_T	SAMN13979601	PRJNA604696	0.007423	37.9496	pYH12207-9:NZ_CP048668.1/CP048668.1
Acinetobacter piscicola	Bacteria;Proteobacteria;Gammaproteobacteria	YH12207_T	SAMN13979601	PRJNA604696	0.006078	39.2563	pYH12207-10:NZ_CP048669.1/CP048669.1
Acinetobacter pittii	Bacteria;Proteobacteria;Gammaproteobacteria	AP_882	SAMN04495667	PRJNA312161	0.146597	38.5854	pNDM-AP_882:NZ_CP014478.1/CP014478.1
Acinetobacter pittii	Bacteria;Proteobacteria;Gammaproteobacteria	AP_882	SAMN04495667	PRJNA312161	0.036862	36.3464	pOXA58-AP_882:NZ_CP014479.1/CP014479.1
Acinetobacter pittii	Bacteria;Proteobacteria;Gammaproteobacteria	IEC338SC	SAMN04576523	PRJNA316135	0.010498	34.8828	pIEC338SCOX:NZ_CP015146.1/CP015146.1
Acinetobacter pittii	Bacteria;Proteobacteria;Gammaproteobacteria	IEC338SC	SAMN04576523	PRJNA316135	0.005562	38.2776	pIEC338SC2:NZ_CP015147.1/CP015147.1
Acinetobacter pittii	Bacteria;Proteobacteria;Gammaproteobacteria	IEC338SC	SAMN04576523	PRJNA316135	0.005813	31.894	pIEC338SC3:NZ_CP015148.1/CP015148.1
Acinetobacter pittii	Bacteria;Proteobacteria;Gammaproteobacteria	YMC2010/8/T346	SAMN05827444	PRJNA352745	0.028641	37.4149	unnamed1:NZ_CP017939.1/CP017939.1
Acinetobacter pittii	Bacteria;Proteobacteria;Gammaproteobacteria	HUMV-6483	SAMN07160582	PRJNA387671	0.112604	38.4525	p11:NZ_CP021429.1/CP021429.1
Acinetobacter pittii	Bacteria;Proteobacteria;Gammaproteobacteria	XJ88	SAMN06187701	PRJNA359166	0.009501	33.0492	unnamed1:NZ_CP018910.1/CP018910.1
Acinetobacter pittii	Bacteria;Proteobacteria;Gammaproteobacteria	XM1570	SAMN02469349	PRJNA173032	0.047274	40.8279	pXM1:NZ_CM001802.1/CM001802.1
Acinetobacter pittii	Bacteria;Proteobacteria;Gammaproteobacteria	XM1570	SAMN02469349	PRJNA173032	0.093891	37.6809	pXM2:NZ_CM001803.1/CM001803.1
Acinetobacter pittii	Bacteria;Proteobacteria;Gammaproteobacteria	2012N08-034	SAMN09069678	PRJNA459525	0.015039	32.3559	p2012N08-034-1:CP033521.1
Acinetobacter pittii	Bacteria;Proteobacteria;Gammaproteobacteria	2012N08-034	SAMN09069678	PRJNA459525	0.008159	33.6561	p2012N08-034-2:CP033522.1
Acinetobacter pittii	Bacteria;Proteobacteria;Gammaproteobacteria	2012N08-034	SAMN09069678	PRJNA459525	0.00434	35.9677	p2012N08-034-3:CP033523.1
Acinetobacter pittii	Bacteria;Proteobacteria;Gammaproteobacteria	2012N08-034	SAMN09069678	PRJNA459525	0.003867	36.4882	p2012N08-034-4:CP033524.1
Acinetobacter pittii	Bacteria;Proteobacteria;Gammaproteobacteria	2014S07-126	SAMN09069676	PRJNA459525	0.284051	39.4433	p2014S07-126-1:CP033531.1
Acinetobacter pittii	Bacteria;Proteobacteria;Gammaproteobacteria	2014S07-126	SAMN09069676	PRJNA459525	0.096775	37.5273	p2014S07-126-2:CP033532.1
Acinetobacter pittii	Bacteria;Proteobacteria;Gammaproteobacteria	2014S07-126	SAMN09069676	PRJNA459525	0.032766	38.2012	p2014S07-126-3:CP033533.1
Acinetobacter pittii	Bacteria;Proteobacteria;Gammaproteobacteria	2014S07-126	SAMN09069676	PRJNA459525	0.009205	34.3726	p2014S07-126-4:CP033534.1
Acinetobacter pittii	Bacteria;Proteobacteria;Gammaproteobacteria	2012N21-164	SAMN09069675	PRJNA459525	0.097329	37.6517	p2012N21-164-1:CP033536.1
Acinetobacter pittii	Bacteria;Proteobacteria;Gammaproteobacteria	2012N21-164	SAMN09069675	PRJNA459525	0.073223	40.4914	p2012N21-164-2:CP033537.1
Acinetobacter pittii	Bacteria;Proteobacteria;Gammaproteobacteria	2012N21-164	SAMN09069675	PRJNA459525	0.012096	33.2424	p2012N21-164-3:CP033538.1
Acinetobacter pittii	Bacteria;Proteobacteria;Gammaproteobacteria	2012N21-164	SAMN09069675	PRJNA459525	0.006632	33.5645	p2012N21-164-4:CP033539.1
Acinetobacter pittii	Bacteria;Proteobacteria;Gammaproteobacteria	2014S06-099	SAMN09069673	PRJNA459525	0.125715	39.4281	p2014S06-099-1:CP033541.1
Acinetobacter pittii	Bacteria;Proteobacteria;Gammaproteobacteria	2014S06-099	SAMN09069673	PRJNA459525	0.010481	35.0539	p2014S06-099-2:CP033542.1
Acinetobacter pittii	Bacteria;Proteobacteria;Gammaproteobacteria	2014S06-099	SAMN09069673	PRJNA459525	0.007849	31.8002	p2014S06-099-3:CP033543.1
Acinetobacter pittii	Bacteria;Proteobacteria;Gammaproteobacteria	2014S06-099	SAMN09069673	PRJNA459525	0.004885	30.8495	p2014S06-099-4:CP033544.1
Acinetobacter pittii	Bacteria;Proteobacteria;Gammaproteobacteria	2014N21-145	SAMN09069674	PRJNA459525	0.323995	39.7929	p2014N21-145-1:CP033569.1
Acinetobacter pittii	Bacteria;Proteobacteria;Gammaproteobacteria	2014N21-145	SAMN09069674	PRJNA459525	0.072034	36.3884	p2014N21-145-2:CP033570.1
Acinetobacter pittii	Bacteria;Proteobacteria;Gammaproteobacteria	2014N21-145	SAMN09069674	PRJNA459525	0.009166	34.8025	p2014N21-145-3:CP033571.1
Acinetobacter pittii	Bacteria;Proteobacteria;Gammaproteobacteria	2014N05-125	SAMN09069677	PRJNA459525	0.065944	38.234	p2014N05-125-1:CP033526.1
Acinetobacter pittii	Bacteria;Proteobacteria;Gammaproteobacteria	2014N05-125	SAMN09069677	PRJNA459525	0.011471	34.0162	p2014N05-125-2:CP033527.1
Acinetobacter pittii	Bacteria;Proteobacteria;Gammaproteobacteria	2014N05-125	SAMN09069677	PRJNA459525	0.010395	33.4199	p2014N05-125-3:CP033528.1
Acinetobacter pittii	Bacteria;Proteobacteria;Gammaproteobacteria	2014N05-125	SAMN09069677	PRJNA459525	0.006061	39.3004	p2014N05-125-4:CP033529.1
Acinetobacter pittii	Bacteria;Proteobacteria;Gammaproteobacteria	ST220	SAMN09259196	PRJNA473066	0.084302	39.5103	unnamed:NZ_CP029611.1/CP029611.1
Acinetobacter pittii	Bacteria;Proteobacteria;Gammaproteobacteria	C54	SAMN12289369	PRJNA550014	0.256887	38.9097	pC54_001:NZ_CP042365.1/CP042365.1
Acinetobacter pittii	Bacteria;Proteobacteria;Gammaproteobacteria	C54	SAMN12289369	PRJNA550014	0.076008	37.0553	pC54_002:NZ_CP042366.1/CP042366.1
Acinetobacter pittii	Bacteria;Proteobacteria;Gammaproteobacteria	C54	SAMN12289369	PRJNA550014	0.025906	38.2846	pC54_003:NZ_CP042367.1/CP042367.1
Acinetobacter pittii	Bacteria;Proteobacteria;Gammaproteobacteria	C54	SAMN12289369	PRJNA550014	0.006575	34.5399	pC54_004:NZ_CP042368.1/CP042368.1
Acinetobacter pittii	Bacteria;Proteobacteria;Gammaproteobacteria	C54	SAMN12289369	PRJNA550014	0.004478	35.6409	pC54_005:NZ_CP042369.1/CP042369.1
Acinetobacter pittii	Bacteria;Proteobacteria;Gammaproteobacteria	C54	SAMN12289369	PRJNA550014	0.000813	38.0074	pC54_006:NZ_CP042370.1/CP042370.1
Acinetobacter pittii	Bacteria;Proteobacteria;Gammaproteobacteria	WCHAP005069	SAMN08382337	PRJNA387062	0.112436	39.9916	pOXA58_005069:NZ_CP026086.2/CP026086.2
Acinetobacter pittii	Bacteria;Proteobacteria;Gammaproteobacteria	WCHAP005069	SAMN08382337	PRJNA387062	0.091563	37.8919	p1_005069:NZ_CP026087.2/CP026087.2
Acinetobacter pittii	Bacteria;Proteobacteria;Gammaproteobacteria	WCHAP005069	SAMN08382337	PRJNA387062	0.009203	34.3258	p2_005069:NZ_CP026088.1/CP026088.1
Acinetobacter pittii	Bacteria;Proteobacteria;Gammaproteobacteria	WCHAP100004	SAMN08031286	PRJNA387062	0.066765	36.8936	p1_100004:NZ_CP027247.2/CP027247.2
Acinetobacter pittii	Bacteria;Proteobacteria;Gammaproteobacteria	WCHAP100004	SAMN08031286	PRJNA387062	0.018485	33.9464	p2_100004:NZ_CP027248.1/CP027248.1
Acinetobacter pittii	Bacteria;Proteobacteria;Gammaproteobacteria	WCHAP100004	SAMN08031286	PRJNA387062	0.105591	40.7942	pOXA58_100004:NZ_CP027249.2/CP027249.2
Acinetobacter pittii	Bacteria;Proteobacteria;Gammaproteobacteria	WCHAP100020	SAMN08031302	PRJNA387062	0.07734	37.8976	p1_100020:NZ_CP027251.3/CP027251.3
Acinetobacter pittii	Bacteria;Proteobacteria;Gammaproteobacteria	WCHAP100020	SAMN08031302	PRJNA387062	0.009132	34.7898	p2_100020:NZ_CP027252.3/CP027252.3
Acinetobacter pittii	Bacteria;Proteobacteria;Gammaproteobacteria	WCHAP100020	SAMN08031302	PRJNA387062	0.024018	36.9723	pOXA58_100020:NZ_CP027253.1/CP027253.1
Acinetobacter pittii	Bacteria;Proteobacteria;Gammaproteobacteria	WCHAP005046	SAMN08364583	PRJNA387062	0.121612	40.9491	p1_005046:NZ_CP028569.1/CP028569.1
Acinetobacter pittii	Bacteria;Proteobacteria;Gammaproteobacteria	WCHAP005046	SAMN08364583	PRJNA387062	0.010472	34.8453	p2_005046:NZ_CP028570.1/CP028570.1
Acinetobacter pittii	Bacteria;Proteobacteria;Gammaproteobacteria	WCHAP005046	SAMN08364583	PRJNA387062	0.004771	37.2249	p3_005046:NZ_CP028571.1/CP028571.1
Acinetobacter pittii	Bacteria;Proteobacteria;Gammaproteobacteria	WCHAP005046	SAMN08364583	PRJNA387062	0.002295	38.8235	p4_005046:NZ_CP028572.2/CP028572.2
Acinetobacter pittii	Bacteria;Proteobacteria;Gammaproteobacteria	WCHAP005046	SAMN08364583	PRJNA387062	0.061751	36.5144	pOXA58_005046:NZ_CP028573.2/CP028573.2
Acinetobacter pittii	Bacteria;Proteobacteria;Gammaproteobacteria	AP43	SAMN12612836	PRJNA561261	0.268263	38.6348	pAP43-OXA58-NDM1:NZ_CP043053.1/CP043053.1
Acinetobacter pittii	Bacteria;Proteobacteria;Gammaproteobacteria	AP43	SAMN12612836	PRJNA561261	0.092276	37.7845	pAP43-2:NZ_CP043054.1/CP043054.1
Acinetobacter pittii	Bacteria;Proteobacteria;Gammaproteobacteria	AP43	SAMN12612836	PRJNA561261	0.009203	34.3258	pAP43-3:NZ_CP043055.1/CP043055.1
Acinetobacter pittii	Bacteria;Proteobacteria;Gammaproteobacteria	AB17H194	SAMN10448663	PRJNA532848	0.088002	44.9944	pAB17H194-1:NZ_CP040912.1/CP040912.1
Acinetobacter pittii	Bacteria;Proteobacteria;Gammaproteobacteria	AB17H194	SAMN10448663	PRJNA532848	0.076962	38.8932	pAB17H194-2:NZ_CP040913.1/CP040913.1
Acinetobacter pittii	Bacteria;Proteobacteria;Gammaproteobacteria	A1254	SAMN14278654	PRJNA610163	0.037834	34.5298	pA1254_1:NZ_CP049807.1/CP049807.1
Acinetobacter pittii	Bacteria;Proteobacteria;Gammaproteobacteria	A1254	SAMN14278654	PRJNA610163	0.035317	32.6273	pA1254_2:NZ_CP049808.1/CP049808.1
Acinetobacter pittii	Bacteria;Proteobacteria;Gammaproteobacteria	A1254	SAMN14278654	PRJNA610163	0.011248	34.7173	pA1254_3:NZ_CP049809.1/CP049809.1
Acinetobacter pittii	Bacteria;Proteobacteria;Gammaproteobacteria	A1254	SAMN14278654	PRJNA610163	0.011269	34.626	pA1254_4:NZ_CP049810.1/CP049810.1
Acinetobacter pittii	Bacteria;Proteobacteria;Gammaproteobacteria	WP2-W18-ESBL-11	SAMD00194360	PRJDB6962	0.087428	40.081	pWP2-W18-ESBL-11_1:NZ_AP021937.1/AP021937.1
Acinetobacter pittii	Bacteria;Proteobacteria;Gammaproteobacteria	WP2-W18-ESBL-11	SAMD00194360	PRJDB6962	0.010416	33.2853	pWP2-W18-ESBL-11_2:NZ_AP021938.1/AP021938.1
Acinetobacter pittii	Bacteria;Proteobacteria;Gammaproteobacteria	WP2-W18-ESBL-11	SAMD00194360	PRJDB6962	0.002726	37.7843	pWP2-W18-ESBL-11_3:NZ_AP021939.1/AP021939.1
Acinetobacter pittii	Bacteria;Proteobacteria;Gammaproteobacteria	JXA13	SAMN15055972	PRJNA635893	0.206931	38.6274	pHNJXA13-1:NZ_CP054138.1/CP054138.1
Acinetobacter pittii	Bacteria;Proteobacteria;Gammaproteobacteria	FDAARGOS_1214	SAMN16357356	PRJNA231221	0.009132	34.7678	unnamed1:NZ_CP069538.1/CP069538.1
Acinetobacter pittii	Bacteria;Proteobacteria;Gammaproteobacteria	FDAARGOS_1214	SAMN16357356	PRJNA231221	0.004178	34.6338	unnamed2:NZ_CP069539.1/CP069539.1
Acinetobacter pittii	Bacteria;Proteobacteria;Gammaproteobacteria	FDAARGOS_1214	SAMN16357356	PRJNA231221	0.094387	37.4829	unnamed3:NZ_CP069540.1/CP069540.1
Acinetobacter pittii	Bacteria;Proteobacteria;Gammaproteobacteria	FDAARGOS_1214	SAMN16357356	PRJNA231221	0.004546	32.974	unnamed4:NZ_CP069541.1/CP069541.1
Acinetobacter pittii	Bacteria;Proteobacteria;Gammaproteobacteria	FDAARGOS_1217	SAMN16357359	PRJNA231221	0.00906	34.7241	unnamed1:NZ_CP069497.1/CP069497.1
Acinetobacter pittii	Bacteria;Proteobacteria;Gammaproteobacteria	FDAARGOS_1217	SAMN16357359	PRJNA231221	0.128321	39.5282	unnamed2:NZ_CP069498.1/CP069498.1
Acinetobacter pittii	Bacteria;Proteobacteria;Gammaproteobacteria	FDAARGOS_1215	SAMN16357357	PRJNA231221	0.011158	35.1049	unnamed1:NZ_CP069505.1/CP069505.1
Acinetobacter pittii	Bacteria;Proteobacteria;Gammaproteobacteria	FDAARGOS_1215	SAMN16357357	PRJNA231221	0.094379	37.485	unnamed2:NZ_CP069506.1/CP069506.1
Acinetobacter pittii	Bacteria;Proteobacteria;Gammaproteobacteria	FDAARGOS_1215	SAMN16357357	PRJNA231221	0.009084	34.7534	unnamed3:NZ_CP069507.1/CP069507.1
Acinetobacter pittii	Bacteria;Proteobacteria;Gammaproteobacteria	FDAARGOS_1215	SAMN16357357	PRJNA231221	0.011469	36.3414	unnamed4:NZ_CP069508.1/CP069508.1
Acinetobacter pittii	Bacteria;Proteobacteria;Gammaproteobacteria	FDAARGOS 1397	SAMN16357539	PRJNA231221	0.069574	36.5194	unnamed1:NZ_CP077233.1/CP077233.1
Acinetobacter pittii	Bacteria;Proteobacteria;Gammaproteobacteria	FDAARGOS 1397	SAMN16357539	PRJNA231221	0.039975	31.8424	unnamed2:NZ_CP077234.1/CP077234.1
Acinetobacter pittii	Bacteria;Proteobacteria;Gammaproteobacteria	FDAARGOS 1397	SAMN16357539	PRJNA231221	0.006715	34.3857	unnamed3:NZ_CP077235.1/CP077235.1
Acinetobacter pittii	Bacteria;Proteobacteria;Gammaproteobacteria	FDAARGOS 1399	SAMN16357541	PRJNA231221	0.108027	38.3256	unnamed1:NZ_CP077239.1/CP077239.1
Acinetobacter pittii	Bacteria;Proteobacteria;Gammaproteobacteria	FDAARGOS 1399	SAMN16357541	PRJNA231221	0.009581	33.5038	unnamed2:NZ_CP077240.1/CP077240.1
Acinetobacter pittii	Bacteria;Proteobacteria;Gammaproteobacteria	FDAARGOS 1399	SAMN16357541	PRJNA231221	0.008485	35.2976	unnamed3:NZ_CP077241.1/CP077241.1
Acinetobacter pittii	Bacteria;Proteobacteria;Gammaproteobacteria	FDAARGOS 1396	SAMN16357538	PRJNA231221	0.094386	37.4854	unnamed1:NZ_CP077304.1/CP077304.1
Acinetobacter pittii	Bacteria;Proteobacteria;Gammaproteobacteria	FDAARGOS 1396	SAMN16357538	PRJNA231221	0.011469	36.3414	unnamed2:NZ_CP077305.1/CP077305.1
Acinetobacter pittii	Bacteria;Proteobacteria;Gammaproteobacteria	FDAARGOS 1396	SAMN16357538	PRJNA231221	0.009038	34.7865	unnamed3:NZ_CP077306.1/CP077306.1
Acinetobacter pittii	Bacteria;Proteobacteria;Gammaproteobacteria	FDAARGOS 1396	SAMN16357538	PRJNA231221	0.005594	39.6675	unnamed4:NZ_CP077307.1/CP077307.1
Acinetobacter pittii D499	Bacteria;Proteobacteria;Gammaproteobacteria	D499	SAMN02469352	PRJNA73129	0.047101	40.7507	pAB_D499:NZ_AGFH01000030.1/AGFH01000030.1
Acinetobacter radioresistens	Bacteria;Proteobacteria;Gammaproteobacteria	DD78	SAMN11179230	PRJNA528312	0.088584	38.7485	pAR1:NZ_CP038023.1/CP038023.1
Acinetobacter radioresistens	Bacteria;Proteobacteria;Gammaproteobacteria	DD78	SAMN11179230	PRJNA528312	0.069207	36.9833	pAR2:NZ_CP038024.1/CP038024.1
Acinetobacter radioresistens	Bacteria;Proteobacteria;Gammaproteobacteria	DD78	SAMN11179230	PRJNA528312	0.080103	40.6564	pAR3:NZ_CP038025.1/CP038025.1
Acinetobacter radioresistens	Bacteria;Proteobacteria;Gammaproteobacteria	FDAARGOS_731	SAMN11056446	PRJNA231221	0.058767	37.4649	unnamed1:NZ_CP059685.1/CP059685.1
Acinetobacter radioresistens	Bacteria;Proteobacteria;Gammaproteobacteria	FDAARGOS_731	SAMN11056446	PRJNA231221	0.009483	37.1296	unnamed2:NZ_CP059686.1/CP059686.1
Acinetobacter radioresistens	Bacteria;Proteobacteria;Gammaproteobacteria	FDAARGOS_731	SAMN11056446	PRJNA231221	0.027601	34.948	unnamed5:NZ_CP059687.1/CP059687.1
Acinetobacter radioresistens	Bacteria;Proteobacteria;Gammaproteobacteria	FDAARGOS_731	SAMN11056446	PRJNA231221	0.061168	39.4013	unnamed3:NZ_CP059688.1/CP059688.1
Acinetobacter radioresistens	Bacteria;Proteobacteria;Gammaproteobacteria	FDAARGOS_731	SAMN11056446	PRJNA231221	0.002245	39.1091	unnamed4:NZ_CP059689.1/CP059689.1
Acinetobacter radioresistens DSM 6976 = NBRC 102413 = CIP 103788	Bacteria;Proteobacteria;Gammaproteobacteria	NBRC 102413	SAMD00041796	PRJDB54	0.240231	37.1459	pARA1:NZ_AP019741.1/AP019741.1
Acinetobacter radioresistens DSM 6976 = NBRC 102413 = CIP 103788	Bacteria;Proteobacteria;Gammaproteobacteria	NBRC 102413	SAMD00041796	PRJDB54	0.077605	39.174	pARA2:NZ_AP019742.1/AP019742.1
Acinetobacter radioresistens DSM 6976 = NBRC 102413 = CIP 103788	Bacteria;Proteobacteria;Gammaproteobacteria	NBRC 102413	SAMD00041796	PRJDB54	0.02991	42.7014	pARA3:NZ_AP019743.1/AP019743.1
Acinetobacter radioresistens DSM 6976 = NBRC 102413 = CIP 103788	Bacteria;Proteobacteria;Gammaproteobacteria	NBRC 102413	SAMD00041796	PRJDB54	0.022527	36.312	pARA4:NZ_AP019744.1/AP019744.1
Acinetobacter radioresistens DSM 6976 = NBRC 102413 = CIP 103788	Bacteria;Proteobacteria;Gammaproteobacteria	NBRC 102413	SAMD00041796	PRJDB54	0.009388	36.3336	pARA5:NZ_AP019745.1/AP019745.1
Acinetobacter radioresistens DSM 6976 = NBRC 102413 = CIP 103788	Bacteria;Proteobacteria;Gammaproteobacteria	NBRC 102413	SAMD00041796	PRJDB54	0.005898	35.3171	pARA6:NZ_AP019746.1/AP019746.1
Acinetobacter radioresistens DSM 6976 = NBRC 102413 = CIP 103788	Bacteria;Proteobacteria;Gammaproteobacteria	NBRC 102413	SAMD00041796	PRJDB54	0.005208	39.5353	pARA7:NZ_AP019747.1/AP019747.1
Acinetobacter radioresistens DSM 6976 = NBRC 102413 = CIP 103788	Bacteria;Proteobacteria;Gammaproteobacteria	NBRC 102413	SAMD00041796	PRJDB54	0.004376	32.6782	pARA8:NZ_AP019748.1/AP019748.1
Acinetobacter radioresistens WC-A-157	Bacteria;Proteobacteria;Gammaproteobacteria	WC-A-157	SAMN02436573	PRJNA53399	0.007532	30.7754	pWCA157-7.5:NZ_ALIR01000018.1/ALIR01000018.1
Acinetobacter radioresistens WC-A-157	Bacteria;Proteobacteria;Gammaproteobacteria	WC-A-157	SAMN02436573	PRJNA53399	0.07057	37.5202	pWCA157-71:NZ_ALIR01000019.1/ALIR01000019.1
Acinetobacter radioresistens WC-A-157	Bacteria;Proteobacteria;Gammaproteobacteria	WC-A-157	SAMN02436573	PRJNA53399	0.006534	36.3636	pWCA157-6.5:NZ_ALIR01000020.1/ALIR01000020.1
Acinetobacter radioresistens WC-A-157	Bacteria;Proteobacteria;Gammaproteobacteria	WC-A-157	SAMN02436573	PRJNA53399	0.053388	36.3958	pWCA157-53:NZ_ALIR01000021.1/ALIR01000021.1
Acinetobacter schindleri	Bacteria;Proteobacteria;Gammaproteobacteria	ACE	SAMN04956557	PRJNA320745	0.179461	39.9101	p1AsACE:NZ_CP015616.1/CP015616.1
Acinetobacter schindleri	Bacteria;Proteobacteria;Gammaproteobacteria	ACE	SAMN04956557	PRJNA320745	0.045079	40.2959	p2AsACE:NZ_CP015617.1/CP015617.1
Acinetobacter schindleri	Bacteria;Proteobacteria;Gammaproteobacteria	ACE	SAMN04956557	PRJNA320745	0.014058	37.0679	p3AsACE:NZ_CP015618.1/CP015618.1
Acinetobacter schindleri	Bacteria;Proteobacteria;Gammaproteobacteria	ACE	SAMN04956557	PRJNA320745	0.010218	32.8734	p4AsACE:NZ_CP015619.1/CP015619.1
Acinetobacter schindleri	Bacteria;Proteobacteria;Gammaproteobacteria	ACE	SAMN04956557	PRJNA320745	0.010085	36.3907	p5AsACE:NZ_CP015620.1/CP015620.1
Acinetobacter schindleri	Bacteria;Proteobacteria;Gammaproteobacteria	ACE	SAMN04956557	PRJNA320745	0.007943	37.2403	p6AsACE:NZ_CP015621.1/CP015621.1
Acinetobacter schindleri	Bacteria;Proteobacteria;Gammaproteobacteria	SGAir0122	SAMN08222738	PRJNA388547	0.15623	39.3676	pSGAir0122:NZ_CP025619.2/CP025619.2
Acinetobacter schindleri	Bacteria;Proteobacteria;Gammaproteobacteria	H3	SAMN09464373	PRJNA477264	0.223569	41.2866	unnamed1:NZ_CP030755.1/CP030755.1
Acinetobacter schindleri	Bacteria;Proteobacteria;Gammaproteobacteria	H3	SAMN09464373	PRJNA477264	0.02587	36.3433	unnamed2:NZ_CP030756.1/CP030756.1
Acinetobacter schindleri	Bacteria;Proteobacteria;Gammaproteobacteria	H3	SAMN09464373	PRJNA477264	0.029258	33.208	unnamed3:NZ_CP030757.1/CP030757.1
Acinetobacter schindleri	Bacteria;Proteobacteria;Gammaproteobacteria	H3	SAMN09464373	PRJNA477264	0.006462	35.6391	unnamed4:NZ_CP030758.1/CP030758.1
Acinetobacter schindleri	Bacteria;Proteobacteria;Gammaproteobacteria	HZE23-1	SAMN12478518	PRJNA558439	0.138456	44.7362	pHZE23-1-1:NZ_CP044464.1/CP044464.1
Acinetobacter schindleri	Bacteria;Proteobacteria;Gammaproteobacteria	HZE23-1	SAMN12478518	PRJNA558439	0.034862	36.6072	pHZE23-1-2:NZ_CP044465.1/CP044465.1
Acinetobacter schindleri	Bacteria;Proteobacteria;Gammaproteobacteria	HZE23-1	SAMN12478518	PRJNA558439	0.013172	42.8181	pHZE23-1-3:NZ_CP044466.1/CP044466.1
Acinetobacter schindleri	Bacteria;Proteobacteria;Gammaproteobacteria	HZE23-1	SAMN12478518	PRJNA558439	0.012109	40.9117	pHZE23-1-4:NZ_CP044467.1/CP044467.1
Acinetobacter schindleri	Bacteria;Proteobacteria;Gammaproteobacteria	HZE23-1	SAMN12478518	PRJNA558439	0.011821	39.396	pHZE23-1-5:NZ_CP044468.1/CP044468.1
Acinetobacter schindleri	Bacteria;Proteobacteria;Gammaproteobacteria	HZE23-1	SAMN12478518	PRJNA558439	0.007346	35.829	pHZE23-1-6:NZ_CP044469.1/CP044469.1
Acinetobacter schindleri	Bacteria;Proteobacteria;Gammaproteobacteria	HZE23-1	SAMN12478518	PRJNA558439	0.006823	36.802	pHZE23-1-7:NZ_CP044470.1/CP044470.1
Acinetobacter schindleri	Bacteria;Proteobacteria;Gammaproteobacteria	HZE23-1	SAMN12478518	PRJNA558439	0.006354	36.717	pHZE23-1-8:NZ_CP044471.1/CP044471.1
Acinetobacter schindleri	Bacteria;Proteobacteria;Gammaproteobacteria	HZE23-1	SAMN12478518	PRJNA558439	0.00577	36.6378	pHZE23-1-9:NZ_CP044472.1/CP044472.1
Acinetobacter schindleri	Bacteria;Proteobacteria;Gammaproteobacteria	HZE23-1	SAMN12478518	PRJNA558439	0.004226	41.008	pHZE23-1-10:NZ_CP044473.1/CP044473.1
Acinetobacter schindleri	Bacteria;Proteobacteria;Gammaproteobacteria	HZE33-1	SAMN12478520	PRJNA558439	0.132305	43.2886	pHZE33-1-1:NZ_CP044475.1/CP044475.1
Acinetobacter schindleri	Bacteria;Proteobacteria;Gammaproteobacteria	HZE33-1	SAMN12478520	PRJNA558439	0.01308	36.5749	pHZE33-1-2:NZ_CP044476.1/CP044476.1
Acinetobacter schindleri	Bacteria;Proteobacteria;Gammaproteobacteria	HZE33-1	SAMN12478520	PRJNA558439	0.011416	37.8854	pHZE33-1-3:NZ_CP044477.1/CP044477.1
Acinetobacter schindleri	Bacteria;Proteobacteria;Gammaproteobacteria	HZE33-1	SAMN12478520	PRJNA558439	0.008743	42.0108	pHZE33-1-4:NZ_CP044478.1/CP044478.1
Acinetobacter schindleri	Bacteria;Proteobacteria;Gammaproteobacteria	HZE33-1	SAMN12478520	PRJNA558439	0.006415	37.0382	pHZE33-1-5:NZ_CP044479.1/CP044479.1
Acinetobacter schindleri	Bacteria;Proteobacteria;Gammaproteobacteria	HZE33-1	SAMN12478520	PRJNA558439	0.005952	33.4845	pHZE33-1-6:NZ_CP044480.1/CP044480.1
Acinetobacter schindleri	Bacteria;Proteobacteria;Gammaproteobacteria	HZE33-1	SAMN12478520	PRJNA558439	0.005887	34.2789	pHZE33-1-7:NZ_CP044481.1/CP044481.1
Acinetobacter schindleri	Bacteria;Proteobacteria;Gammaproteobacteria	HZE33-1	SAMN12478520	PRJNA558439	0.00533	36.6604	pHZE33-1-8:NZ_CP044482.1/CP044482.1
Acinetobacter schindleri	Bacteria;Proteobacteria;Gammaproteobacteria	HZE30-1	SAMN12478519	PRJNA558439	0.110146	42.5163	pHZE30-1-1:NZ_CP044484.1/CP044484.1
Acinetobacter schindleri	Bacteria;Proteobacteria;Gammaproteobacteria	HZE30-1	SAMN12478519	PRJNA558439	0.068525	39.2893	pHZE30-1-2:NZ_CP044485.1/CP044485.1
Acinetobacter schindleri	Bacteria;Proteobacteria;Gammaproteobacteria	HZE30-1	SAMN12478519	PRJNA558439	0.018373	38.1157	pHZE30-1-3:NZ_CP044486.1/CP044486.1
Acinetobacter schindleri	Bacteria;Proteobacteria;Gammaproteobacteria	HZE30-1	SAMN12478519	PRJNA558439	0.014179	37.7107	pHZE30-1-4:NZ_CP044487.1/CP044487.1
Acinetobacter schindleri	Bacteria;Proteobacteria;Gammaproteobacteria	HZE30-1	SAMN12478519	PRJNA558439	0.008408	34.372	pHZE30-1-5:NZ_CP044488.1/CP044488.1
Acinetobacter schindleri	Bacteria;Proteobacteria;Gammaproteobacteria	HZE30-1	SAMN12478519	PRJNA558439	0.007333	37.0653	pHZE30-1-6:NZ_CP044489.1/CP044489.1
Acinetobacter schindleri	Bacteria;Proteobacteria;Gammaproteobacteria	HZE30-1	SAMN12478519	PRJNA558439	0.006838	34.1328	pHZE30-1-7:NZ_CP044490.1/CP044490.1
Acinetobacter schindleri	Bacteria;Proteobacteria;Gammaproteobacteria	HZE30-1	SAMN12478519	PRJNA558439	0.006317	36.8846	pHZE30-1-8:NZ_CP044491.1/CP044491.1
Acinetobacter seifertii	Bacteria;Proteobacteria;Gammaproteobacteria	AS51	SAMN16092230	PRJNA662665	0.135195	36.2144	pAS51-1:NZ_CP061614.1/CP061614.1
Acinetobacter seifertii	Bacteria;Proteobacteria;Gammaproteobacteria	AS51	SAMN16092230	PRJNA662665	0.105861	38.6412	pAS51-2:NZ_CP061615.1/CP061615.1
Acinetobacter seifertii	Bacteria;Proteobacteria;Gammaproteobacteria	AS51	SAMN16092230	PRJNA662665	0.066816	36.3431	pAS51-3:NZ_CP061616.1/CP061616.1
Acinetobacter seifertii	Bacteria;Proteobacteria;Gammaproteobacteria	AS51	SAMN16092230	PRJNA662665	0.037244	40.1407	pAS51-4:NZ_CP061617.1/CP061617.1
Acinetobacter seifertii	Bacteria;Proteobacteria;Gammaproteobacteria	AS51	SAMN16092230	PRJNA662665	0.006078	39.2563	pAS51-5:NZ_CP061618.1/CP061618.1
Acinetobacter seifertii	Bacteria;Proteobacteria;Gammaproteobacteria	AS51	SAMN16092230	PRJNA662665	0.003858	42.1462	pAS51-6:NZ_CP061619.1/CP061619.1
Acinetobacter seifertii	Bacteria;Proteobacteria;Gammaproteobacteria	AS53	SAMN16092232	PRJNA662665	0.135196	36.2133	pAS53-1:NZ_CP061604.1/CP061604.1
Acinetobacter seifertii	Bacteria;Proteobacteria;Gammaproteobacteria	AS53	SAMN16092232	PRJNA662665	0.105818	38.6447	pAS53-2:NZ_CP061605.1/CP061605.1
Acinetobacter seifertii	Bacteria;Proteobacteria;Gammaproteobacteria	AS53	SAMN16092232	PRJNA662665	0.06682	36.3439	pAS53-3:NZ_CP061606.1/CP061606.1
Acinetobacter seifertii	Bacteria;Proteobacteria;Gammaproteobacteria	AS53	SAMN16092232	PRJNA662665	0.006078	39.2563	pAS53-4:NZ_CP061607.1/CP061607.1
Acinetobacter seifertii	Bacteria;Proteobacteria;Gammaproteobacteria	AS53	SAMN16092232	PRJNA662665	0.003857	42.1571	pAS53-5:NZ_CP061608.1/CP061608.1
Acinetobacter seifertii	Bacteria;Proteobacteria;Gammaproteobacteria	AS71	SAMN16092241	PRJNA662665	0.106137	38.6548	pAS71-1:CP061569.1
Acinetobacter seifertii	Bacteria;Proteobacteria;Gammaproteobacteria	AS71	SAMN16092241	PRJNA662665	0.004721	38.6571	pAS71-2:CP061570.1
Acinetobacter seifertii	Bacteria;Proteobacteria;Gammaproteobacteria	AS60	SAMN16092236	PRJNA662665	0.106903	38.6247	pAS60-1:NZ_CP061593.1/CP061593.1
Acinetobacter seifertii	Bacteria;Proteobacteria;Gammaproteobacteria	AS60	SAMN16092236	PRJNA662665	0.006078	39.2563	pAS60-2:NZ_CP061594.1/CP061594.1
Acinetobacter seifertii	Bacteria;Proteobacteria;Gammaproteobacteria	AS60	SAMN16092236	PRJNA662665	0.003857	42.1571	pAS60-3:NZ_CP061595.1/CP061595.1
Acinetobacter seifertii	Bacteria;Proteobacteria;Gammaproteobacteria	AS33	SAMN16092221	PRJNA662665	0.134099	36.2106	pAS33-1:CP061656.1
Acinetobacter seifertii	Bacteria;Proteobacteria;Gammaproteobacteria	AS33	SAMN16092221	PRJNA662665	0.10689	38.6341	pAS33-2:CP061657.1
Acinetobacter seifertii	Bacteria;Proteobacteria;Gammaproteobacteria	AS33	SAMN16092221	PRJNA662665	0.006078	39.2563	pAS33-3:CP061658.1
Acinetobacter seifertii	Bacteria;Proteobacteria;Gammaproteobacteria	AS33	SAMN16092221	PRJNA662665	0.003855	42.179	pAS33-4:CP061659.1
Acinetobacter seifertii	Bacteria;Proteobacteria;Gammaproteobacteria	AS49	SAMN16092229	PRJNA662665	0.134105	36.2082	pAS49-1:NZ_CP061621.1/CP061621.1
Acinetobacter seifertii	Bacteria;Proteobacteria;Gammaproteobacteria	AS49	SAMN16092229	PRJNA662665	0.105812	38.644	pAS49-2:NZ_CP061622.1/CP061622.1
Acinetobacter seifertii	Bacteria;Proteobacteria;Gammaproteobacteria	AS49	SAMN16092229	PRJNA662665	0.07413	33.5573	pAS49-3:NZ_CP061623.1/CP061623.1
Acinetobacter seifertii	Bacteria;Proteobacteria;Gammaproteobacteria	AS49	SAMN16092229	PRJNA662665	0.006078	39.2563	pAS49-4:NZ_CP061624.1/CP061624.1
Acinetobacter seifertii	Bacteria;Proteobacteria;Gammaproteobacteria	AS49	SAMN16092229	PRJNA662665	0.003857	42.1571	pAS49-5:NZ_CP061625.1/CP061625.1
Acinetobacter seifertii	Bacteria;Proteobacteria;Gammaproteobacteria	AS4	SAMN16092210	PRJNA662665	0.276086	37.7205	pAS4-1:CP061688.1
Acinetobacter seifertii	Bacteria;Proteobacteria;Gammaproteobacteria	AS4	SAMN16092210	PRJNA662665	0.10214	39.0102	pAS4-2:CP061689.1
Acinetobacter seifertii	Bacteria;Proteobacteria;Gammaproteobacteria	AS4	SAMN16092210	PRJNA662665	0.006997	37.0302	pAS4-3:CP061690.1
Acinetobacter seifertii	Bacteria;Proteobacteria;Gammaproteobacteria	AS63	SAMN16092239	PRJNA662665	0.10583	38.6393	pAS63-1:NZ_CP061579.1/CP061579.1
Acinetobacter seifertii	Bacteria;Proteobacteria;Gammaproteobacteria	AS63	SAMN16092239	PRJNA662665	0.006078	39.2563	pAS63-2:NZ_CP061580.1/CP061580.1
Acinetobacter seifertii	Bacteria;Proteobacteria;Gammaproteobacteria	AS63	SAMN16092239	PRJNA662665	0.003856	42.168	pAS63-3:NZ_CP061581.1/CP061581.1
Acinetobacter seifertii	Bacteria;Proteobacteria;Gammaproteobacteria	AS58	SAMN16092234	PRJNA662665	0.135194	36.2139	pAS58-1:CP061599.1
Acinetobacter seifertii	Bacteria;Proteobacteria;Gammaproteobacteria	AS58	SAMN16092234	PRJNA662665	0.105805	38.6466	pAS58-2:CP061600.1
Acinetobacter seifertii	Bacteria;Proteobacteria;Gammaproteobacteria	AS58	SAMN16092234	PRJNA662665	0.074122	33.5622	pAS58-3:CP061601.1
Acinetobacter seifertii	Bacteria;Proteobacteria;Gammaproteobacteria	AS58	SAMN16092234	PRJNA662665	0.006077	39.2463	pAS58-4:CP061602.1
Acinetobacter seifertii	Bacteria;Proteobacteria;Gammaproteobacteria	AS40	SAMN16092224	PRJNA662665	0.134105	36.2082	pAS40-1:NZ_CP061641.1/CP061641.1
Acinetobacter seifertii	Bacteria;Proteobacteria;Gammaproteobacteria	AS40	SAMN16092224	PRJNA662665	0.106923	38.5969	pAS40-2:NZ_CP061642.1/CP061642.1
Acinetobacter seifertii	Bacteria;Proteobacteria;Gammaproteobacteria	AS40	SAMN16092224	PRJNA662665	0.074127	33.5586	pAS40-3:NZ_CP061643.1/CP061643.1
Acinetobacter seifertii	Bacteria;Proteobacteria;Gammaproteobacteria	AS40	SAMN16092224	PRJNA662665	0.006162	39.0782	pAS40-4:NZ_CP061644.1/CP061644.1
Acinetobacter seifertii	Bacteria;Proteobacteria;Gammaproteobacteria	AS40	SAMN16092224	PRJNA662665	0.003859	42.1353	pAS40-5:NZ_CP061645.1/CP061645.1
Acinetobacter seifertii	Bacteria;Proteobacteria;Gammaproteobacteria	AS47	SAMN16092227	PRJNA662665	0.134106	36.2087	pAS47-1:NZ_CP061630.1/CP061630.1
Acinetobacter seifertii	Bacteria;Proteobacteria;Gammaproteobacteria	AS47	SAMN16092227	PRJNA662665	0.105811	38.6444	pAS47-2:NZ_CP061631.1/CP061631.1
Acinetobacter seifertii	Bacteria;Proteobacteria;Gammaproteobacteria	AS47	SAMN16092227	PRJNA662665	0.074124	33.5586	pAS47-3:NZ_CP061632.1/CP061632.1
Acinetobacter seifertii	Bacteria;Proteobacteria;Gammaproteobacteria	AS47	SAMN16092227	PRJNA662665	0.006078	39.2563	pAS47-4:NZ_CP061633.1/CP061633.1
Acinetobacter seifertii	Bacteria;Proteobacteria;Gammaproteobacteria	AS34	SAMN16092222	PRJNA662665	0.10579	38.652	pAS34-1:CP061651.1
Acinetobacter seifertii	Bacteria;Proteobacteria;Gammaproteobacteria	AS34	SAMN16092222	PRJNA662665	0.074104	33.5677	pAS34-2:CP061652.1
Acinetobacter seifertii	Bacteria;Proteobacteria;Gammaproteobacteria	AS34	SAMN16092222	PRJNA662665	0.006077	39.2463	pAS34-3:CP061653.1
Acinetobacter seifertii	Bacteria;Proteobacteria;Gammaproteobacteria	AS34	SAMN16092222	PRJNA662665	0.00245	38.3673	pAS34-4:CP061654.1
Acinetobacter seifertii	Bacteria;Proteobacteria;Gammaproteobacteria	AS17	SAMN16092215	PRJNA662665	0.107398	38.6907	pAS17-1:NZ_CP061676.1/CP061676.1
Acinetobacter seifertii	Bacteria;Proteobacteria;Gammaproteobacteria	AS17	SAMN16092215	PRJNA662665	0.074124	33.56	pAS17-2:NZ_CP061677.1/CP061677.1
Acinetobacter seifertii	Bacteria;Proteobacteria;Gammaproteobacteria	AS11	SAMN16092214	PRJNA662665	0.105815	38.6448	pAS11-1:NZ_CP061679.1/CP061679.1
Acinetobacter seifertii	Bacteria;Proteobacteria;Gammaproteobacteria	AS11	SAMN16092214	PRJNA662665	0.006077	39.2463	pAS11-2:NZ_CP061680.1/CP061680.1
Acinetobacter seifertii	Bacteria;Proteobacteria;Gammaproteobacteria	AS25	SAMN16092218	PRJNA662665	0.105815	38.6439	pAS25-1:NZ_CP061667.1/CP061667.1
Acinetobacter seifertii	Bacteria;Proteobacteria;Gammaproteobacteria	AS25	SAMN16092218	PRJNA662665	0.006079	39.2499	pAS25-2:NZ_CP061668.1/CP061668.1
Acinetobacter seifertii	Bacteria;Proteobacteria;Gammaproteobacteria	AS31	SAMN16092220	PRJNA662665	0.105815	38.6429	pAS31-1:NZ_CP061661.1/CP061661.1
Acinetobacter seifertii	Bacteria;Proteobacteria;Gammaproteobacteria	AS31	SAMN16092220	PRJNA662665	0.075214	33.6081	pAS31-2:NZ_CP061662.1/CP061662.1
Acinetobacter seifertii	Bacteria;Proteobacteria;Gammaproteobacteria	AS31	SAMN16092220	PRJNA662665	0.006079	39.2499	pAS31-3:NZ_CP061663.1/CP061663.1
Acinetobacter seifertii	Bacteria;Proteobacteria;Gammaproteobacteria	AS62	SAMN16092238	PRJNA662665	0.134107	36.2077	pAS62-1:NZ_CP061583.1/CP061583.1
Acinetobacter seifertii	Bacteria;Proteobacteria;Gammaproteobacteria	AS62	SAMN16092238	PRJNA662665	0.105814	38.6442	pAS62-2:NZ_CP061584.1/CP061584.1
Acinetobacter seifertii	Bacteria;Proteobacteria;Gammaproteobacteria	AS62	SAMN16092238	PRJNA662665	0.074124	33.56	pAS62-3:NZ_CP061585.1/CP061585.1
Acinetobacter seifertii	Bacteria;Proteobacteria;Gammaproteobacteria	AS62	SAMN16092238	PRJNA662665	0.069286	35.8817	pAS62-4:NZ_CP061586.1/CP061586.1
Acinetobacter seifertii	Bacteria;Proteobacteria;Gammaproteobacteria	AS62	SAMN16092238	PRJNA662665	0.006077	39.2628	pAS62-5:NZ_CP061587.1/CP061587.1
Acinetobacter seifertii	Bacteria;Proteobacteria;Gammaproteobacteria	AS62	SAMN16092238	PRJNA662665	0.003855	42.179	pAS62-6:NZ_CP061588.1/CP061588.1
Acinetobacter seifertii	Bacteria;Proteobacteria;Gammaproteobacteria	AS41	SAMN16092225	PRJNA662665	0.134108	36.2081	pAS41-1:NZ_CP061635.1/CP061635.1
Acinetobacter seifertii	Bacteria;Proteobacteria;Gammaproteobacteria	AS41	SAMN16092225	PRJNA662665	0.105816	38.6435	pAS41-2:NZ_CP061636.1/CP061636.1
Acinetobacter seifertii	Bacteria;Proteobacteria;Gammaproteobacteria	AS41	SAMN16092225	PRJNA662665	0.074127	33.56	pAS41-3:NZ_CP061637.1/CP061637.1
Acinetobacter seifertii	Bacteria;Proteobacteria;Gammaproteobacteria	AS41	SAMN16092225	PRJNA662665	0.006078	39.2563	pAS41-4:NZ_CP061638.1/CP061638.1
Acinetobacter seifertii	Bacteria;Proteobacteria;Gammaproteobacteria	AS41	SAMN16092225	PRJNA662665	0.003857	42.1571	pAS41-5:NZ_CP061639.1/CP061639.1
Acinetobacter seifertii	Bacteria;Proteobacteria;Gammaproteobacteria	AS24	SAMN16092217	PRJNA662665	0.106134	38.6606	pAS24-1:CP061670.1
Acinetobacter seifertii	Bacteria;Proteobacteria;Gammaproteobacteria	AS24	SAMN16092217	PRJNA662665	0.070777	33.3894	pAS24-2:CP061671.1
Acinetobacter seifertii	Bacteria;Proteobacteria;Gammaproteobacteria	AS5	SAMN16092211	PRJNA662665	0.134105	36.2082	pAS5-1:NZ_CP061684.1/CP061684.1
Acinetobacter seifertii	Bacteria;Proteobacteria;Gammaproteobacteria	AS5	SAMN16092211	PRJNA662665	0.105818	38.6447	pAS5-2:NZ_CP061685.1/CP061685.1
Acinetobacter seifertii	Bacteria;Proteobacteria;Gammaproteobacteria	AS5	SAMN16092211	PRJNA662665	0.006078	39.2563	pAS5-3:NZ_CP061686.1/CP061686.1
Acinetobacter seifertii	Bacteria;Proteobacteria;Gammaproteobacteria	AS28	SAMN16092219	PRJNA662665	0.002725	37.8349	pAS28-1:NZ_CP061665.1/CP061665.1
Acinetobacter seifertii	Bacteria;Proteobacteria;Gammaproteobacteria	AS73	SAMN16092243	PRJNA662665	0.113715	38.8471	pAS73-1:NZ_CP061562.1/CP061562.1
Acinetobacter seifertii	Bacteria;Proteobacteria;Gammaproteobacteria	AS73	SAMN16092243	PRJNA662665	0.014469	34.142	pAS73-2:NZ_CP061563.1/CP061563.1
Acinetobacter seifertii	Bacteria;Proteobacteria;Gammaproteobacteria	AS73	SAMN16092243	PRJNA662665	0.004394	37.7788	pAS73-3:NZ_CP061564.1/CP061564.1
Acinetobacter seifertii	Bacteria;Proteobacteria;Gammaproteobacteria	AS61	SAMN16092237	PRJNA662665	0.093205	38.4411	pAS61-1:CP061590.1
Acinetobacter seifertii	Bacteria;Proteobacteria;Gammaproteobacteria	AS61	SAMN16092237	PRJNA662665	0.008841	37.0546	pAS61-2:CP061591.1
Acinetobacter seifertii	Bacteria;Proteobacteria;Gammaproteobacteria	AS39	SAMN16092223	PRJNA662665	0.090902	39.7648	pAS39-1:NZ_CP061647.1/CP061647.1
Acinetobacter seifertii	Bacteria;Proteobacteria;Gammaproteobacteria	AS39	SAMN16092223	PRJNA662665	0.01201	35.5204	pAS39-2:NZ_CP061648.1/CP061648.1
Acinetobacter seifertii	Bacteria;Proteobacteria;Gammaproteobacteria	AS39	SAMN16092223	PRJNA662665	0.011979	36.0798	pAS39-3:NZ_CP061649.1/CP061649.1
Acinetobacter seifertii	Bacteria;Proteobacteria;Gammaproteobacteria	AS9	SAMN16092213	PRJNA662665	0.10822	38.7257	pAS9-1:NZ_CP061682.1/CP061682.1
Acinetobacter seifertii	Bacteria;Proteobacteria;Gammaproteobacteria	AS6	SAMN16092212	PRJNA662665	0.123099	37.9288	pAS6-1:CP061692.1
Acinetobacter seifertii	Bacteria;Proteobacteria;Gammaproteobacteria	AS6	SAMN16092212	PRJNA662665	0.039663	40.2264	pAS6-2:CP061693.1
Acinetobacter seifertii	Bacteria;Proteobacteria;Gammaproteobacteria	AS6	SAMN16092212	PRJNA662665	0.028012	38.1551	pAS6-3:CP061694.1
Acinetobacter seifertii	Bacteria;Proteobacteria;Gammaproteobacteria	AS6	SAMN16092212	PRJNA662665	0.020374	34.8876	pAS6-4:CP061695.1
Acinetobacter seifertii	Bacteria;Proteobacteria;Gammaproteobacteria	AS6	SAMN16092212	PRJNA662665	0.012192	34.4488	pAS6-5:CP061696.1
Acinetobacter seifertii	Bacteria;Proteobacteria;Gammaproteobacteria	AS6	SAMN16092212	PRJNA662665	0.002607	37.9747	pAS6-6:CP061697.1
Acinetobacter seifertii	Bacteria;Proteobacteria;Gammaproteobacteria	AS70	SAMN16092240	PRJNA662665	0.281459	39.4015	pAS70-1:CP061572.1
Acinetobacter seifertii	Bacteria;Proteobacteria;Gammaproteobacteria	AS70	SAMN16092240	PRJNA662665	0.114524	39.0922	pAS70-2:CP061573.1
Acinetobacter seifertii	Bacteria;Proteobacteria;Gammaproteobacteria	AS70	SAMN16092240	PRJNA662665	0.008694	39.1074	pAS70-3:CP061574.1
Acinetobacter seifertii	Bacteria;Proteobacteria;Gammaproteobacteria	AS70	SAMN16092240	PRJNA662665	0.005568	39.727	pAS70-4:CP061575.1
Acinetobacter seifertii	Bacteria;Proteobacteria;Gammaproteobacteria	AS70	SAMN16092240	PRJNA662665	0.004391	37.7818	pAS70-5:CP061576.1
Acinetobacter seifertii	Bacteria;Proteobacteria;Gammaproteobacteria	AS70	SAMN16092240	PRJNA662665	0.003492	36.7984	pAS70-6:CP061577.1
Acinetobacter seifertii	Bacteria;Proteobacteria;Gammaproteobacteria	AS23	SAMN16092216	PRJNA662665	0.290682	39.5577	pAS23-1:CP061673.1
Acinetobacter seifertii	Bacteria;Proteobacteria;Gammaproteobacteria	AS23	SAMN16092216	PRJNA662665	0.126624	39.1711	pAS23-2:CP061674.1
Acinetobacter seifertii	Bacteria;Proteobacteria;Gammaproteobacteria	AS78	SAMN16092245	PRJNA662665	0.090596	40.9433	pAS78-1:CP061552.1
Acinetobacter seifertii	Bacteria;Proteobacteria;Gammaproteobacteria	AS78	SAMN16092245	PRJNA662665	0.008101	32.5392	pAS78-2:CP061553.1
Acinetobacter seifertii	Bacteria;Proteobacteria;Gammaproteobacteria	AS78	SAMN16092245	PRJNA662665	0.005891	37.8204	pAS78-3:CP061554.1
Acinetobacter seifertii	Bacteria;Proteobacteria;Gammaproteobacteria	AS78	SAMN16092245	PRJNA662665	0.003857	42.183	pAS78-4:CP061555.1
Acinetobacter seifertii	Bacteria;Proteobacteria;Gammaproteobacteria	AS48	SAMN16092228	PRJNA662665	0.082186	40.1565	pAS48-1:NZ_CP061627.1/CP061627.1
Acinetobacter seifertii	Bacteria;Proteobacteria;Gammaproteobacteria	AS48	SAMN16092228	PRJNA662665	0.012619	37.4752	pAS48-2:NZ_CP061628.1/CP061628.1
Acinetobacter seifertii	Bacteria;Proteobacteria;Gammaproteobacteria	AS80	SAMN16092247	PRJNA662665	0.070378	39.6473	pAS80-1:CP061544.1
Acinetobacter seifertii	Bacteria;Proteobacteria;Gammaproteobacteria	AS80	SAMN16092247	PRJNA662665	0.010676	36.2964	pAS80-2:CP061545.1
Acinetobacter seifertii	Bacteria;Proteobacteria;Gammaproteobacteria	AS80	SAMN16092247	PRJNA662665	0.008099	32.5472	pAS80-3:CP061546.1
Acinetobacter seifertii	Bacteria;Proteobacteria;Gammaproteobacteria	AS80	SAMN16092247	PRJNA662665	0.005838	37.9753	pAS80-4:CP061547.1
Acinetobacter seifertii	Bacteria;Proteobacteria;Gammaproteobacteria	AS80	SAMN16092247	PRJNA662665	0.005091	35.7297	pAS80-5:CP061548.1
Acinetobacter seifertii	Bacteria;Proteobacteria;Gammaproteobacteria	AS80	SAMN16092247	PRJNA662665	0.003744	39.8504	pAS80-6:CP061549.1
Acinetobacter seifertii	Bacteria;Proteobacteria;Gammaproteobacteria	AS59	SAMN16092235	PRJNA662665	0.007444	33.1274	pAS59-1:NZ_CP061597.1/CP061597.1
Acinetobacter seifertii	Bacteria;Proteobacteria;Gammaproteobacteria	AS74	SAMN16092244	PRJNA662665	0.336046	39.6458	pAS74-1:CP061557.1
Acinetobacter seifertii	Bacteria;Proteobacteria;Gammaproteobacteria	AS74	SAMN16092244	PRJNA662665	0.10755	38.6769	pAS74-2:CP061558.1
Acinetobacter seifertii	Bacteria;Proteobacteria;Gammaproteobacteria	AS74	SAMN16092244	PRJNA662665	0.030725	41.0285	pAS74-3:CP061559.1
Acinetobacter seifertii	Bacteria;Proteobacteria;Gammaproteobacteria	AS74	SAMN16092244	PRJNA662665	0.012797	35.563	pAS74-4:CP061560.1
Acinetobacter seifertii	Bacteria;Proteobacteria;Gammaproteobacteria	AS72	SAMN16092242	PRJNA662665	0.120338	38.4209	pAS72-1:CP061566.1
Acinetobacter seifertii	Bacteria;Proteobacteria;Gammaproteobacteria	AS72	SAMN16092242	PRJNA662665	0.006643	35.3003	pAS72-2:CP061567.1
Acinetobacter seifertii	Bacteria;Proteobacteria;Gammaproteobacteria	AS52	SAMN16092231	PRJNA662665	0.079144	41.2274	pAS52-1:CP061610.1
Acinetobacter seifertii	Bacteria;Proteobacteria;Gammaproteobacteria	AS52	SAMN16092231	PRJNA662665	0.016243	34.0947	pAS52-2:CP061611.1
Acinetobacter seifertii	Bacteria;Proteobacteria;Gammaproteobacteria	AS52	SAMN16092231	PRJNA662665	0.01007	35.0149	pAS52-3:CP061612.1
Acinetobacter seifertii	Bacteria;Proteobacteria;Gammaproteobacteria	AS42	SAMN16092226	PRJNA662665	0.134107	36.2077	pAS42-1:NZ_CP061829.1/CP061829.1
Acinetobacter seifertii	Bacteria;Proteobacteria;Gammaproteobacteria	AS42	SAMN16092226	PRJNA662665	0.105816	38.6435	pAS42-2:NZ_CP061830.1/CP061830.1
Acinetobacter seifertii	Bacteria;Proteobacteria;Gammaproteobacteria	AS42	SAMN16092226	PRJNA662665	0.003857	42.1571	pAS42-3:NZ_CP061831.1/CP061831.1
Acinetobacter septicus	Bacteria;Proteobacteria;Gammaproteobacteria	FDAARGOS_1401		PRJNA231221	0.369925	38.2786	unnamed:CP079899.1
Acinetobacter soli	Bacteria;Proteobacteria;Gammaproteobacteria	GFJ2	SAMN05554081	PRJNA336080	0.086373	38.967	pGFJ1:NZ_CP016897.1/CP016897.1
Acinetobacter soli	Bacteria;Proteobacteria;Gammaproteobacteria	GFJ2	SAMN05554081	PRJNA336080	0.078649	37.0176	pGFJ2:NZ_CP016898.1/CP016898.1
Acinetobacter soli	Bacteria;Proteobacteria;Gammaproteobacteria	GFJ2	SAMN05554081	PRJNA336080	0.010453	37.0324	pGFJ3:NZ_CP016899.1/CP016899.1
Acinetobacter soli	Bacteria;Proteobacteria;Gammaproteobacteria	GFJ2	SAMN05554081	PRJNA336080	0.009416	38.6682	pGFJ4:NZ_CP016900.1/CP016900.1
Acinetobacter soli	Bacteria;Proteobacteria;Gammaproteobacteria	GFJ2	SAMN05554081	PRJNA336080	0.005086	39.3826	pGFJ5:NZ_CP016901.1/CP016901.1
Acinetobacter soli	Bacteria;Proteobacteria;Gammaproteobacteria	GFJ2	SAMN05554081	PRJNA336080	0.004066	38.1456	pGFJ6:NZ_CP016902.1/CP016902.1
Acinetobacter soli	Bacteria;Proteobacteria;Gammaproteobacteria	GFJ2	SAMN05554081	PRJNA336080	0.004008	37.3004	pGFJ7:NZ_CP016903.1/CP016903.1
Acinetobacter soli	Bacteria;Proteobacteria;Gammaproteobacteria	M3-1-68	SAMN18781099	PRJNA722602	0.201182	36.9993	pM3-1-68:NZ_CP073242.1/CP073242.1
Acinetobacter sp. 10FS3-1	Bacteria;Proteobacteria;Gammaproteobacteria	10FS3-1	SAMN11349729	PRJNA531082	0.395494	38.9007	p10FS3-1-1:NZ_CP039144.1/CP039144.1
Acinetobacter sp. 10FS3-1	Bacteria;Proteobacteria;Gammaproteobacteria	10FS3-1	SAMN11349729	PRJNA531082	0.075189	38.9991	p10FS3-1-2:NZ_CP039145.1/CP039145.1
Acinetobacter sp. 10FS3-1	Bacteria;Proteobacteria;Gammaproteobacteria	10FS3-1	SAMN11349729	PRJNA531082	0.073803	42.4685	p10FS3-1-3:NZ_CP039146.1/CP039146.1
Acinetobacter sp. 10FS3-1	Bacteria;Proteobacteria;Gammaproteobacteria	10FS3-1	SAMN11349729	PRJNA531082	0.054764	38.6221	p10FS3-1-4:NZ_CP039147.1/CP039147.1
Acinetobacter sp. 10FS3-1	Bacteria;Proteobacteria;Gammaproteobacteria	10FS3-1	SAMN11349729	PRJNA531082	0.016045	34.4219	p10FS3-1-5:NZ_CP039148.1/CP039148.1
Acinetobacter sp. 10FS3-1	Bacteria;Proteobacteria;Gammaproteobacteria	10FS3-1	SAMN11349729	PRJNA531082	0.013219	38.9818	p10FS3-1-6:NZ_CP039149.1/CP039149.1
Acinetobacter sp. 10FS3-1	Bacteria;Proteobacteria;Gammaproteobacteria	10FS3-1	SAMN11349729	PRJNA531082	0.012304	36.7767	p10FS3-1-7:NZ_CP039150.1/CP039150.1
Acinetobacter sp. 10FS3-1	Bacteria;Proteobacteria;Gammaproteobacteria	10FS3-1	SAMN11349729	PRJNA531082	0.012036	33.217	p10FS3-1-8:NZ_CP039151.1/CP039151.1
Acinetobacter sp. 10FS3-1	Bacteria;Proteobacteria;Gammaproteobacteria	10FS3-1	SAMN11349729	PRJNA531082	0.010722	35.6836	p10FS3-1-9:NZ_CP039152.1/CP039152.1
Acinetobacter sp. 10FS3-1	Bacteria;Proteobacteria;Gammaproteobacteria	10FS3-1	SAMN11349729	PRJNA531082	0.009137	35.5587	p10FS3-1-10:NZ_CP039153.1/CP039153.1
Acinetobacter sp. 10FS3-1	Bacteria;Proteobacteria;Gammaproteobacteria	10FS3-1	SAMN11349729	PRJNA531082	0.008462	38.0643	p10FS3-1-11:NZ_CP039154.1/CP039154.1
Acinetobacter sp. 10FS3-1	Bacteria;Proteobacteria;Gammaproteobacteria	10FS3-1	SAMN11349729	PRJNA531082	0.005881	36.1333	p10FS3-1-12:NZ_CP039155.1/CP039155.1
Acinetobacter sp. Ac-14	Bacteria;Proteobacteria;Gammaproteobacteria	Ac-14	SAMN16550521	PRJNA671750	0.117968	39.8337	unnamed1:NZ_CP063770.1/CP063770.1
Acinetobacter sp. Ac-14	Bacteria;Proteobacteria;Gammaproteobacteria	Ac-14	SAMN16550521	PRJNA671750	0.017334	34.9371	unnamed2:NZ_CP063771.1/CP063771.1
Acinetobacter sp. ACNIH1	Bacteria;Proteobacteria;Gammaproteobacteria	ACNIH1	SAMN03455971	PRJNA430813	0.011503	43.9798	pACI-3bd5:NZ_CP026421.1/CP026421.1
Acinetobacter sp. ACNIH1	Bacteria;Proteobacteria;Gammaproteobacteria	ACNIH1	SAMN03455971	PRJNA430813	0.01308	39.052	pACI-a283:NZ_CP026422.1/CP026422.1
Acinetobacter sp. ACNIH1	Bacteria;Proteobacteria;Gammaproteobacteria	ACNIH1	SAMN03455971	PRJNA430813	0.040249	37.3674	pACI-b25a:NZ_CP026423.1/CP026423.1
Acinetobacter sp. ACNIH1	Bacteria;Proteobacteria;Gammaproteobacteria	ACNIH1	SAMN03455971	PRJNA430813	0.018295	36.1738	pACI-148e:NZ_CP026424.1/CP026424.1
Acinetobacter sp. ACNIH1	Bacteria;Proteobacteria;Gammaproteobacteria	ACNIH1	SAMN03455971	PRJNA430813	0.039361	37.0748	pNDM-9c17:NZ_CP026425.1/CP026425.1
Acinetobacter sp. ACNIH1	Bacteria;Proteobacteria;Gammaproteobacteria	ACNIH1	SAMN03455971	PRJNA430813	0.257654	40.4523	pACI-df08:NZ_CP026426.1/CP026426.1
Acinetobacter sp. ACNIH1	Bacteria;Proteobacteria;Gammaproteobacteria	ACNIH1	SAMN03455971	PRJNA430813	0.008765	36.5887	unnamed:NZ_CP026427.1/CP026427.1
Acinetobacter sp. ACNIH2	Bacteria;Proteobacteria;Gammaproteobacteria	ACNIH2	SAMN04287023	PRJNA430813	0.011959	35.9813	pACI-35f6:NZ_CP026413.1/CP026413.1
Acinetobacter sp. ACNIH2	Bacteria;Proteobacteria;Gammaproteobacteria	ACNIH2	SAMN04287023	PRJNA430813	0.017598	36.5951	pACI-235c:NZ_CP026414.1/CP026414.1
Acinetobacter sp. ACNIH2	Bacteria;Proteobacteria;Gammaproteobacteria	ACNIH2	SAMN04287023	PRJNA430813	0.118501	40.8807	pACI-55cf:NZ_CP026415.1/CP026415.1
Acinetobacter sp. ACNIH2	Bacteria;Proteobacteria;Gammaproteobacteria	ACNIH2	SAMN04287023	PRJNA430813	0.127843	38.4104	pACI-3569:NZ_CP026416.1/CP026416.1
Acinetobacter sp. ACNIH2	Bacteria;Proteobacteria;Gammaproteobacteria	ACNIH2	SAMN04287023	PRJNA430813	0.012933	36.4958	pACI-c6b4:NZ_CP026417.1/CP026417.1
Acinetobacter sp. ACNIH2	Bacteria;Proteobacteria;Gammaproteobacteria	ACNIH2	SAMN04287023	PRJNA430813	0.043928	50.1366	pKPC-8dee:NZ_CP026418.1/CP026418.1
Acinetobacter sp. ACNIH2	Bacteria;Proteobacteria;Gammaproteobacteria	ACNIH2	SAMN04287023	PRJNA430813	0.041447	41.313	pACI-6db8:NZ_CP026419.1/CP026419.1
Acinetobacter sp. BEC1-S18-ESBL-01	Bacteria;Proteobacteria;Gammaproteobacteria	BEC1-S18-ESBL-01	SAMD00194714	PRJDB6962	0.088315	39.9151	pBEC1-S18-ESBL-01_1:NZ_AP022303.1/AP022303.1
Acinetobacter sp. BEC1-S18-ESBL-01	Bacteria;Proteobacteria;Gammaproteobacteria	BEC1-S18-ESBL-01	SAMD00194714	PRJDB6962	0.011158	35.1138	pBEC1-S18-ESBL-01_2:NZ_AP022304.1/AP022304.1
Acinetobacter sp. BHS4	Bacteria;Proteobacteria;Gammaproteobacteria	BHS4	SAMN19184900	PRJNA729870	0.007145	31.9944	p1:NZ_CP075324.1/CP075324.1
Acinetobacter sp. CS-2	Bacteria;Proteobacteria;Gammaproteobacteria	CS-2	SAMN17142163	PRJNA687053	0.020852	35.6129	unnamed1:NZ_CP067020.1/CP067020.1
Acinetobacter sp. CS-2	Bacteria;Proteobacteria;Gammaproteobacteria	CS-2	SAMN17142163	PRJNA687053	0.28393	38.4489	unnamed2:NZ_CP067021.1/CP067021.1
Acinetobacter sp. DUT-2	Bacteria;Proteobacteria;Gammaproteobacteria	DUT-2	SAMN04525297	PRJNA313514	0.141965	40.2134	unnamed1:CP014652.1
Acinetobacter sp. DUT-2	Bacteria;Proteobacteria;Gammaproteobacteria	DUT-2	SAMN04525297	PRJNA313514	0.050047	36.9013	unnamed2:CP014653.1
Acinetobacter sp. DUT-2	Bacteria;Proteobacteria;Gammaproteobacteria	DUT-2	SAMN04525297	PRJNA313514	0.01982	36.8668	unnamed3:CP014654.1
Acinetobacter sp. DUT-2	Bacteria;Proteobacteria;Gammaproteobacteria	DUT-2	SAMN04525297	PRJNA313514	0.011158	35.1138	unnamed4:CP014655.1
Acinetobacter sp. DUT-2	Bacteria;Proteobacteria;Gammaproteobacteria	DUT-2	SAMN04525297	PRJNA313514	0.005511	57.6302	unnamed5:CP014656.1
Acinetobacter sp. FDAARGOS_493	Bacteria;Proteobacteria;Gammaproteobacteria	FDAARGOS_493	SAMN10163169	PRJNA231221	0.067023	33.3766	unnamed1:NZ_CP033857.1/CP033857.1
Acinetobacter sp. FDAARGOS_493	Bacteria;Proteobacteria;Gammaproteobacteria	FDAARGOS_493	SAMN10163169	PRJNA231221	0.016832	34.2978	unnamed2:NZ_CP033859.1/CP033859.1
Acinetobacter sp. FDAARGOS_493	Bacteria;Proteobacteria;Gammaproteobacteria	FDAARGOS_493	SAMN10163169	PRJNA231221	0.0116	37.0431	unnamed3:NZ_CP033860.1/CP033860.1
Acinetobacter sp. FDAARGOS_494	Bacteria;Proteobacteria;Gammaproteobacteria	FDAARGOS_494	SAMN10163170	PRJNA231221	0.001226	34.5024	unnamed:NZ_CP033867.1/CP033867.1
Acinetobacter sp. FDAARGOS_560	Bacteria;Proteobacteria;Gammaproteobacteria	FDAARGOS_560	SAMN10163184	PRJNA231221	0.023171	44.7931	unnamed1:NZ_CP033863.1/CP033863.1
Acinetobacter sp. FDAARGOS_560	Bacteria;Proteobacteria;Gammaproteobacteria	FDAARGOS_560	SAMN10163184	PRJNA231221	0.068135	41.3194	unnamed2:NZ_CP033864.1/CP033864.1
Acinetobacter sp. FDAARGOS_724	Bacteria;Proteobacteria;Gammaproteobacteria	FDAARGOS_724	SAMN11056439	PRJNA231221	0.005829	35.4778	unnamed1:NZ_CP054904.1/CP054904.1
Acinetobacter sp. FDAARGOS_724	Bacteria;Proteobacteria;Gammaproteobacteria	FDAARGOS_724	SAMN11056439	PRJNA231221	0.006693	34.5884	unnamed4:NZ_CP054905.1/CP054905.1
Acinetobacter sp. FDAARGOS_724	Bacteria;Proteobacteria;Gammaproteobacteria	FDAARGOS_724	SAMN11056439	PRJNA231221	0.005819	36.7073	unnamed3:NZ_CP054906.1/CP054906.1
Acinetobacter sp. FDAARGOS_724	Bacteria;Proteobacteria;Gammaproteobacteria	FDAARGOS_724	SAMN11056439	PRJNA231221	0.214175	39.0046	unnamed2:NZ_CP054907.1/CP054907.1
Acinetobacter sp. LoGeW2-3	Bacteria;Proteobacteria;Gammaproteobacteria	LoGeW2-3	SAMN06111671	PRJNA356292	0.179399	39.3464	unnamed1:NZ_CP024012.1/CP024012.1
Acinetobacter sp. NCu2D-2	Bacteria;Proteobacteria;Gammaproteobacteria	NCu2D-2	SAMN04572529	PRJNA315981	0.309964	38.7084	unnamed:NZ_CP015595.1/CP015595.1
Acinetobacter sp. NEB 394	Bacteria;Proteobacteria;Gammaproteobacteria	NEB 394	SAMN15195663	PRJNA638470	0.007073	35.9536	pBspH10:NZ_CP055278.1/CP055278.1
Acinetobacter sp. NEB 394	Bacteria;Proteobacteria;Gammaproteobacteria	NEB 394	SAMN15195663	PRJNA638470	0.007048	33.9103	pBspH11:NZ_CP055279.1/CP055279.1
Acinetobacter sp. NEB 394	Bacteria;Proteobacteria;Gammaproteobacteria	NEB 394	SAMN15195663	PRJNA638470	0.006813	37.5752	pBspH12:NZ_CP055280.1/CP055280.1
Acinetobacter sp. NEB 394	Bacteria;Proteobacteria;Gammaproteobacteria	NEB 394	SAMN15195663	PRJNA638470	0.006257	35.7839	pBspH13:NZ_CP055281.1/CP055281.1
Acinetobacter sp. NEB 394	Bacteria;Proteobacteria;Gammaproteobacteria	NEB 394	SAMN15195663	PRJNA638470	0.005594	39.6675	pBspH14:NZ_CP055282.1/CP055282.1
Acinetobacter sp. NEB 394	Bacteria;Proteobacteria;Gammaproteobacteria	NEB 394	SAMN15195663	PRJNA638470	0.009444	34.5193	pBspH1:NZ_CP055283.1/CP055283.1
Acinetobacter sp. NEB 394	Bacteria;Proteobacteria;Gammaproteobacteria	NEB 394	SAMN15195663	PRJNA638470	0.161809	38.9614	pBspH2:NZ_CP055284.1/CP055284.1
Acinetobacter sp. NEB 394	Bacteria;Proteobacteria;Gammaproteobacteria	NEB 394	SAMN15195663	PRJNA638470	0.085229	39.4255	pBspH3:NZ_CP055285.1/CP055285.1
Acinetobacter sp. NEB 394	Bacteria;Proteobacteria;Gammaproteobacteria	NEB 394	SAMN15195663	PRJNA638470	0.014653	33.5221	pBspH4:NZ_CP055286.1/CP055286.1
Acinetobacter sp. NEB 394	Bacteria;Proteobacteria;Gammaproteobacteria	NEB 394	SAMN15195663	PRJNA638470	0.013799	35.162	pBspH5:NZ_CP055287.1/CP055287.1
Acinetobacter sp. NEB 394	Bacteria;Proteobacteria;Gammaproteobacteria	NEB 394	SAMN15195663	PRJNA638470	0.013036	34.8036	pBspH6:NZ_CP055288.1/CP055288.1
Acinetobacter sp. NEB 394	Bacteria;Proteobacteria;Gammaproteobacteria	NEB 394	SAMN15195663	PRJNA638470	0.012103	35.8671	pBspH7:NZ_CP055289.1/CP055289.1
Acinetobacter sp. NEB 394	Bacteria;Proteobacteria;Gammaproteobacteria	NEB 394	SAMN15195663	PRJNA638470	0.010333	33.785	pBspH8:NZ_CP055290.1/CP055290.1
Acinetobacter sp. NEB 394	Bacteria;Proteobacteria;Gammaproteobacteria	NEB 394	SAMN15195663	PRJNA638470	0.008955	34.6399	pBspH9:NZ_CP055291.1/CP055291.1
Acinetobacter sp. NEB149	Bacteria;Proteobacteria;Gammaproteobacteria	NEB149	SAMN14567701	PRJNA622823	0.176422	40.2308	pMsp179:NZ_CP051209.1/CP051209.1
Acinetobacter sp. NEB149	Bacteria;Proteobacteria;Gammaproteobacteria	NEB149	SAMN14567701	PRJNA622823	0.063543	36.4903	pMsp65:NZ_CP051210.1/CP051210.1
Acinetobacter sp. NEB149	Bacteria;Proteobacteria;Gammaproteobacteria	NEB149	SAMN14567701	PRJNA622823	0.021992	36.3496	pMsp22:NZ_CP051211.1/CP051211.1
Acinetobacter sp. NEB149	Bacteria;Proteobacteria;Gammaproteobacteria	NEB149	SAMN14567701	PRJNA622823	0.010328	36.2703	pMsp11:NZ_CP051212.1/CP051212.1
Acinetobacter sp. SK-43	Bacteria;Proteobacteria;Gammaproteobacteria	SK-43	SAMN16598147	PRJNA673260	3.542	38.3399	pSK-43:NZ_JADKPY000000000.1/JADKPY000000000.1
Acinetobacter sp. SK-43	Bacteria;Proteobacteria;Gammaproteobacteria	SK-43	SAMN16598147	PRJNA673260	0.242504	34.6642	pSK-43:NZ_JADKPY010000001.1/
Acinetobacter sp. SWBY1	Bacteria;Proteobacteria;Gammaproteobacteria	SWBY1	SAMN08449481	PRJNA432443	0.038161	38.0179	pSWBY1:NZ_CP026617.1/CP026617.1
Acinetobacter sp. TGL-Y2	Bacteria;Proteobacteria;Gammaproteobacteria	TGL-Y2	SAMN04002505	PRJNA293381	0.298877	34.1344	unnamed1:NZ_CP015111.1/CP015111.1
Acinetobacter sp. TGL-Y2	Bacteria;Proteobacteria;Gammaproteobacteria	TGL-Y2	SAMN04002505	PRJNA293381	0.008682	34.2663	unnamed2:NZ_CP015112.1/CP015112.1
Acinetobacter sp. WCHA45	Bacteria;Proteobacteria;Gammaproteobacteria	WCHA45	SAMN07138955	PRJNA387062	0.007547	32.874	p1_010045:NZ_CP028556.1/CP028556.1
Acinetobacter sp. WCHA45	Bacteria;Proteobacteria;Gammaproteobacteria	WCHA45	SAMN07138955	PRJNA387062	0.007282	33.0129	p2_010045:NZ_CP028557.1/CP028557.1
Acinetobacter sp. WCHA45	Bacteria;Proteobacteria;Gammaproteobacteria	WCHA45	SAMN07138955	PRJNA387062	0.006132	37.1983	p3_010045:NZ_CP028558.1/CP028558.1
Acinetobacter sp. WCHA45	Bacteria;Proteobacteria;Gammaproteobacteria	WCHA45	SAMN07138955	PRJNA387062	0.004344	37.7993	p4_010045:NZ_CP028559.1/CP028559.1
Acinetobacter sp. WCHA45	Bacteria;Proteobacteria;Gammaproteobacteria	WCHA45	SAMN07138955	PRJNA387062	0.19017	41.8846	pNDM1_010045:NZ_CP028560.1/CP028560.1
Acinetobacter sp. WCHA55	Bacteria;Proteobacteria;Gammaproteobacteria	WCHA55	SAMN07138953	PRJNA387062	0.071539	42.444	p1_010055:NZ_CP032280.1/CP032280.1
Acinetobacter sp. WCHA55	Bacteria;Proteobacteria;Gammaproteobacteria	WCHA55	SAMN07138953	PRJNA387062	0.016361	37.1982	p2_010055:NZ_CP032281.1/CP032281.1
Acinetobacter sp. WCHA55	Bacteria;Proteobacteria;Gammaproteobacteria	WCHA55	SAMN07138953	PRJNA387062	0.014838	36.8918	p3_010055:NZ_CP032282.1/CP032282.1
Acinetobacter sp. WCHA55	Bacteria;Proteobacteria;Gammaproteobacteria	WCHA55	SAMN07138953	PRJNA387062	0.005624	36.042	p4_010055:NZ_CP032283.1/CP032283.1
Acinetobacter sp. WCHA55	Bacteria;Proteobacteria;Gammaproteobacteria	WCHA55	SAMN07138953	PRJNA387062	0.071326	39.8943	pNDM1_010055:NZ_CP032284.1/CP032284.1
Acinetobacter sp. WCHA55	Bacteria;Proteobacteria;Gammaproteobacteria	WCHA55	SAMN07138953	PRJNA387062	0.372328	39.2804	pOXA58_010055:NZ_CP032285.1/CP032285.1
Acinetobacter sp. WCHAc010034	Bacteria;Proteobacteria;Gammaproteobacteria	WCHAc010034	SAMN05356835	PRJNA387062	0.00347	36.6571	p10_010034:NZ_CP032267.1/CP032267.1
Acinetobacter sp. WCHAc010034	Bacteria;Proteobacteria;Gammaproteobacteria	WCHAc010034	SAMN05356835	PRJNA387062	0.066814	36.7483	p1_010034:NZ_CP032268.1/CP032268.1
Acinetobacter sp. WCHAc010034	Bacteria;Proteobacteria;Gammaproteobacteria	WCHAc010034	SAMN05356835	PRJNA387062	0.002817	34.3983	p11_010034:NZ_CP032269.1/CP032269.1
Acinetobacter sp. WCHAc010034	Bacteria;Proteobacteria;Gammaproteobacteria	WCHAc010034	SAMN05356835	PRJNA387062	0.014502	41.3253	p2_010034:NZ_CP032270.1/CP032270.1
Acinetobacter sp. WCHAc010034	Bacteria;Proteobacteria;Gammaproteobacteria	WCHAc010034	SAMN05356835	PRJNA387062	0.013204	39.6092	p3_010034:NZ_CP032271.1/CP032271.1
Acinetobacter sp. WCHAc010034	Bacteria;Proteobacteria;Gammaproteobacteria	WCHAc010034	SAMN05356835	PRJNA387062	0.012457	35.6506	p4_010034:NZ_CP032272.1/CP032272.1
Acinetobacter sp. WCHAc010034	Bacteria;Proteobacteria;Gammaproteobacteria	WCHAc010034	SAMN05356835	PRJNA387062	0.011378	34.7689	p5_010034:NZ_CP032273.1/CP032273.1
Acinetobacter sp. WCHAc010034	Bacteria;Proteobacteria;Gammaproteobacteria	WCHAc010034	SAMN05356835	PRJNA387062	0.010922	34.1329	p6_010034:NZ_CP032274.1/CP032274.1
Acinetobacter sp. WCHAc010034	Bacteria;Proteobacteria;Gammaproteobacteria	WCHAc010034	SAMN05356835	PRJNA387062	0.01009	43.7958	p7_010034:NZ_CP032275.1/CP032275.1
Acinetobacter sp. WCHAc010034	Bacteria;Proteobacteria;Gammaproteobacteria	WCHAc010034	SAMN05356835	PRJNA387062	0.00854	35.4684	p8_010034:NZ_CP032276.1/CP032276.1
Acinetobacter sp. WCHAc010034	Bacteria;Proteobacteria;Gammaproteobacteria	WCHAc010034	SAMN05356835	PRJNA387062	0.005934	36.4678	p9_010034:NZ_CP032277.1/CP032277.1
Acinetobacter sp. WCHAc010034	Bacteria;Proteobacteria;Gammaproteobacteria	WCHAc010034	SAMN05356835	PRJNA387062	0.049649	40.6715	pNDM1_010034:NZ_CP032278.1/CP032278.1
Acinetobacter sp. WCHAc010052	Bacteria;Proteobacteria;Gammaproteobacteria	WCHAc010052	SAMN07138952	PRJNA387062	0.016399	40.5939	p1_010052:NZ_CP032138.1/CP032138.1
Acinetobacter sp. WCHAc010052	Bacteria;Proteobacteria;Gammaproteobacteria	WCHAc010052	SAMN07138952	PRJNA387062	0.007654	36.0726	p2_010052:NZ_CP032139.1/CP032139.1
Acinetobacter sp. WCHAc010052	Bacteria;Proteobacteria;Gammaproteobacteria	WCHAc010052	SAMN07138952	PRJNA387062	0.005025	37.2935	p3_010052:NZ_CP032140.1/CP032140.1
Acinetobacter sp. WCHAc010052	Bacteria;Proteobacteria;Gammaproteobacteria	WCHAc010052	SAMN07138952	PRJNA387062	0.0047	39.2553	p4_010052:NZ_CP032141.1/CP032141.1
Acinetobacter sp. WCHAc010052	Bacteria;Proteobacteria;Gammaproteobacteria	WCHAc010052	SAMN07138952	PRJNA387062	0.039365	37.2564	pNDM1_010052:NZ_CP032142.1/CP032142.1
Acinetobacter sp. WY4	Bacteria;Proteobacteria;Gammaproteobacteria	WY4	SAMN14082649	PRJNA606414	0.16573	39.4702	unnamed1:NZ_CP053948.1/CP053948.1
Acinetobacter sp. YH12138	Bacteria;Proteobacteria;Gammaproteobacteria	YH12138_T	SAMN13979602	PRJNA604696	0.207449	38.0465	pYH12138-1:NZ_CP048671.1/CP048671.1
Acinetobacter sp. YH12138	Bacteria;Proteobacteria;Gammaproteobacteria	YH12138_T	SAMN13979602	PRJNA604696	0.105038	41.0728	pYH12138-2:NZ_CP048672.1/CP048672.1
Acinetobacter sp. YH12138	Bacteria;Proteobacteria;Gammaproteobacteria	YH12138_T	SAMN13979602	PRJNA604696	0.043289	37.1226	pYH12138-3:NZ_CP048673.1/CP048673.1
Acinetobacter sp. YH12138	Bacteria;Proteobacteria;Gammaproteobacteria	YH12138_T	SAMN13979602	PRJNA604696	0.009029	32.9383	pYH12138-4:NZ_CP048674.1/CP048674.1
Acinetobacter sp. YH12138	Bacteria;Proteobacteria;Gammaproteobacteria	YH12138_T	SAMN13979602	PRJNA604696	0.007078	36.4227	pYH12138-5:NZ_CP048675.1/CP048675.1
Acinetobacter sp. YH12138	Bacteria;Proteobacteria;Gammaproteobacteria	YH12138_T	SAMN13979602	PRJNA604696	0.006871	34.8275	pYH12138-6:NZ_CP048676.1/CP048676.1
Acinetobacter sp. YH12138	Bacteria;Proteobacteria;Gammaproteobacteria	YH12138_T	SAMN13979602	PRJNA604696	0.00628	33.2325	pYH12138-7:NZ_CP048677.1/CP048677.1
Acinetobacter sp. YH12138	Bacteria;Proteobacteria;Gammaproteobacteria	YH12138_T	SAMN13979602	PRJNA604696	0.00603	40.8624	pYH12138-8:NZ_CP048678.1/CP048678.1
Acinetobacter sp. YH12138	Bacteria;Proteobacteria;Gammaproteobacteria	YH12138_T	SAMN13979602	PRJNA604696	0.005358	37.6633	pYH12138-9:NZ_CP048679.1/CP048679.1
Acinetobacter sp. YH12138	Bacteria;Proteobacteria;Gammaproteobacteria	YH12138_T	SAMN13979602	PRJNA604696	0.00533	36.6417	pYH12138-10:NZ_CP048680.1/CP048680.1
Acinetobacter tandoii	Bacteria;Proteobacteria;Gammaproteobacteria	SE63	SAMN12228392	PRJNA553032	0.011449	38.1431	p1:NZ_CP041366.1/CP041366.1
Acinetobacter tandoii	Bacteria;Proteobacteria;Gammaproteobacteria	SE63	SAMN12228392	PRJNA553032	0.001579	41.102	p2:NZ_CP041367.1/CP041367.1
Acinetobacter towneri	Bacteria;Proteobacteria;Gammaproteobacteria	AeBJ009	SAMN10737689	PRJNA514924	0.047271	40.7586	pNDM-AeBJ009:NZ_CM016430.1/CM016430.1
Acinetobacter towneri	Bacteria;Proteobacteria;Gammaproteobacteria	19110F47	SAMN13242673	PRJNA588381	0.047094	39.9584	p19110F47-1:NZ_CP046043.1/CP046043.1
Acinetobacter towneri	Bacteria;Proteobacteria;Gammaproteobacteria	19110F47	SAMN13242673	PRJNA588381	0.143035	40.288	p19110F47-2:NZ_CP046044.1/CP046044.1
Acinetobacter towneri	Bacteria;Proteobacteria;Gammaproteobacteria	205	SAMN13864944	PRJNA601288	0.158867	42.3549	pAT205:NZ_CP048015.1/CP048015.1
Acinetobacter towneri	Bacteria;Proteobacteria;Gammaproteobacteria	205	SAMN13864944	PRJNA601288	0.006693	36.7249	pAT205-1:NZ_CP048016.1/CP048016.1
Acinetobacter towneri	Bacteria;Proteobacteria;Gammaproteobacteria	205	SAMN13864944	PRJNA601288	0.001595	40.1254	pAT205-2:NZ_CP048017.1/CP048017.1
Acinetobacter towneri	Bacteria;Proteobacteria;Gammaproteobacteria	205	SAMN13864944	PRJNA601288	0.001416	40.5367	pAT205-3:NZ_CP048018.1/CP048018.1
Acinetobacter towneri	Bacteria;Proteobacteria;Gammaproteobacteria	GX7	SAMN16439933	PRJNA669159	0.178739	39.1129	pGX7:NZ_CP071772.1/CP071772.1
Acinetobacter towneri	Bacteria;Proteobacteria;Gammaproteobacteria	GX5	SAMN16439932	PRJNA669159	0.178808	40.6688	pGX5:NZ_CP071769.1/CP071769.1
Acinetobacter towneri	Bacteria;Proteobacteria;Gammaproteobacteria	GX3	SAMN16439931	PRJNA669159	0.148166	41.3293	pGX3-1:NZ_CP071767.1/CP071767.1
Acinetobacter towneri	Bacteria;Proteobacteria;Gammaproteobacteria	GX3	SAMN16439931	PRJNA669159	0.054135	36.88	pGX3-2:NZ_CP071768.1/CP071768.1
Acinetobacter ursingii	Bacteria;Proteobacteria;Gammaproteobacteria	M3	SAMD00129509	PRJDB7166	0.105528	40.9939	pAURM-1:NZ_AP018825.1/AP018825.1
Acinetobacter ursingii	Bacteria;Proteobacteria;Gammaproteobacteria	M3	SAMD00129509	PRJDB7166	0.033916	38.4008	pAURM-2:NZ_AP018826.1/AP018826.1
Acinetobacter ursingii	Bacteria;Proteobacteria;Gammaproteobacteria	FDAARGOS_1095	SAMN16357264	PRJNA231221	0.10736	41.1773	unnamed1:NZ_CP068181.1/CP068181.1
Acinetobacter ursingii	Bacteria;Proteobacteria;Gammaproteobacteria	FDAARGOS_1095	SAMN16357264	PRJNA231221	0.07509	37.4963	unnamed2:NZ_CP068182.1/CP068182.1
Acinetobacter ursingii	Bacteria;Proteobacteria;Gammaproteobacteria	FDAARGOS_1095	SAMN16357264	PRJNA231221	0.005501	36.9387	unnamed3:NZ_CP068183.1/CP068183.1
Acinetobacter ursingii	Bacteria;Proteobacteria;Gammaproteobacteria	FDAARGOS_1095	SAMN16357264	PRJNA231221	0.004158	38.4079	unnamed4:NZ_CP068184.1/CP068184.1
Acinetobacter ursingii	Bacteria;Proteobacteria;Gammaproteobacteria	FDAARGOS_1096	SAMN16357265	PRJNA231221	0.12051	36.6194	unnamed1:NZ_CP068175.1/CP068175.1
Acinetobacter ursingii	Bacteria;Proteobacteria;Gammaproteobacteria	FDAARGOS_1096	SAMN16357265	PRJNA231221	0.074837	37.4641	unnamed2:NZ_CP068177.1/CP068177.1
Acinetobacter ursingii	Bacteria;Proteobacteria;Gammaproteobacteria	FDAARGOS_1096	SAMN16357265	PRJNA231221	0.005483	39.358	unnamed3:NZ_CP068178.1/CP068178.1
Acinetobacter ursingii	Bacteria;Proteobacteria;Gammaproteobacteria	FDAARGOS_1096	SAMN16357265	PRJNA231221	0.004721	38.6571	unnamed4:NZ_CP068179.1/CP068179.1
Acinetobacter variabilis	Bacteria;Proteobacteria;Gammaproteobacteria	XM9F202-2	SAMN15944884	PRJNA660300	0.186242	40.8635	pXM9F202-2-186k:NZ_CP060812.1/CP060812.1
Acinetobacter variabilis	Bacteria;Proteobacteria;Gammaproteobacteria	XM9F202-2	SAMN15944884	PRJNA660300	0.09043	42.8398	pXM9F202-2-tetX-90k:NZ_CP060813.1/CP060813.1
Acinetobacter variabilis	Bacteria;Proteobacteria;Gammaproteobacteria	XM9F202-2	SAMN15944884	PRJNA660300	0.017496	36.2026	pXM9F202-2-17k:NZ_CP060814.1/CP060814.1
Acinetobacter variabilis	Bacteria;Proteobacteria;Gammaproteobacteria	XM9F202-2	SAMN15944884	PRJNA660300	0.01313	37.0069	pXM9F202-2-13k:NZ_CP060815.1/CP060815.1
Acinetobacter variabilis	Bacteria;Proteobacteria;Gammaproteobacteria	XM9F202-2	SAMN15944884	PRJNA660300	0.002301	38.8092	pXM9F202-2-2k:NZ_CP060816.1/CP060816.1
Acinetobacter variabilis	Bacteria;Proteobacteria;Gammaproteobacteria	AV_175	SAMN10248995	PRJNA497126	0.196965	38.9039	pAV_175-2:CP078028.1
Acinetobacter variabilis	Bacteria;Proteobacteria;Gammaproteobacteria	AV_175	SAMN10248995	PRJNA497126	0.019844	35.0333	pAV_175-3:CP078029.1
Acinetobacter variabilis	Bacteria;Proteobacteria;Gammaproteobacteria	AV_175	SAMN10248995	PRJNA497126	0.019843	38.1192	pAV_175-4:CP078030.1
Acinetobacter variabilis	Bacteria;Proteobacteria;Gammaproteobacteria	AV_175	SAMN10248995	PRJNA497126	0.015472	35.9617	pAV_175-5:CP078031.1
Acinetobacter variabilis	Bacteria;Proteobacteria;Gammaproteobacteria	AV_175	SAMN10248995	PRJNA497126	0.004226	40.9134	pAV_175-6:CP078032.1
Acinetobacter venetianus	Bacteria;Proteobacteria;Gammaproteobacteria	TUST-DM21	SAMN15338426	PRJNA640942	0.343337	55.5711	unnamed1:CP060162.1
Acinetobacter venetianus	Bacteria;Proteobacteria;Gammaproteobacteria	TUST-DM21	SAMN15338426	PRJNA640942	0.12379	54.363	unnamed2:CP060163.1
Acinetobacter venetianus	Bacteria;Proteobacteria;Gammaproteobacteria	TUST-DM21	SAMN15338426	PRJNA640942	0.09558	54.8661	unnamed3:CP060164.1
Acinetobacter venetianus VE-C3	Bacteria;Proteobacteria;Gammaproteobacteria	VE-C3	SAMN02471758	PRJNA168177	0.186446	39.5573	pAV3:NZ_ALIG01000010.1/ALIG01000010.1
Acinetobacter wuhouensis	Bacteria;Proteobacteria;Gammaproteobacteria	WCHA60	SAMN05356836	PRJNA387062	0.038671	36.5519	p1_010060:NZ_CP031709.1/CP031709.1
Acinetobacter wuhouensis	Bacteria;Proteobacteria;Gammaproteobacteria	WCHA60	SAMN05356836	PRJNA387062	0.030787	35.7424	p2_010060:NZ_CP031710.1/CP031710.1
Acinetobacter wuhouensis	Bacteria;Proteobacteria;Gammaproteobacteria	WCHA60	SAMN05356836	PRJNA387062	0.012086	42.4458	p3_010060:NZ_CP031711.1/CP031711.1
Acinetobacter wuhouensis	Bacteria;Proteobacteria;Gammaproteobacteria	WCHA60	SAMN05356836	PRJNA387062	0.012273	34.474	p4_010060:NZ_CP031712.1/CP031712.1
Acinetobacter wuhouensis	Bacteria;Proteobacteria;Gammaproteobacteria	WCHA60	SAMN05356836	PRJNA387062	0.005424	36.7994	p5_010060:NZ_CP031713.1/CP031713.1
Acinetobacter wuhouensis	Bacteria;Proteobacteria;Gammaproteobacteria	WCHA60	SAMN05356836	PRJNA387062	0.005113	36.9059	p6_010060:NZ_CP031714.1/CP031714.1
Acinetobacter wuhouensis	Bacteria;Proteobacteria;Gammaproteobacteria	WCHA60	SAMN05356836	PRJNA387062	0.005009	35.2965	p7_010060:NZ_CP031715.1/CP031715.1
Acinetobacter wuhouensis	Bacteria;Proteobacteria;Gammaproteobacteria	WCHAW010062	SAMN07138954	PRJNA387062	0.004283	37.894	p10_010062:NZ_CP033118.1/CP033118.1
Acinetobacter wuhouensis	Bacteria;Proteobacteria;Gammaproteobacteria	WCHAW010062	SAMN07138954	PRJNA387062	0.050181	36.8227	p1_010062:NZ_CP033119.1/CP033119.1
Acinetobacter wuhouensis	Bacteria;Proteobacteria;Gammaproteobacteria	WCHAW010062	SAMN07138954	PRJNA387062	0.003984	36.1446	p11_010062:NZ_CP033120.1/CP033120.1
Acinetobacter wuhouensis	Bacteria;Proteobacteria;Gammaproteobacteria	WCHAW010062	SAMN07138954	PRJNA387062	0.002121	39.604	p12_010062:NZ_CP033121.1/CP033121.1
Acinetobacter wuhouensis	Bacteria;Proteobacteria;Gammaproteobacteria	WCHAW010062	SAMN07138954	PRJNA387062	0.028438	36.5849	p2_010062:NZ_CP033122.1/CP033122.1
Acinetobacter wuhouensis	Bacteria;Proteobacteria;Gammaproteobacteria	WCHAW010062	SAMN07138954	PRJNA387062	0.016135	36.3743	p3_010062:NZ_CP033123.1/CP033123.1
Acinetobacter wuhouensis	Bacteria;Proteobacteria;Gammaproteobacteria	WCHAW010062	SAMN07138954	PRJNA387062	0.015012	34.3925	p4_010062:NZ_CP033124.1/CP033124.1
[truncated: 29,157 more rows]
